# Supplementary material for: Genome-Wide Association Analysis for Chronic Superficial Keratitis in the Australian Racing Greyhound
Source: Genes (Basel). 2022 Jul 26;13(8):1328. doi: 10.3390/genes13081328 (PMC9332392; doi:10.3390/genes13081328)
Supplement: Supplementary file 1 [file genes-13-01328-s001.zip]

Archive with 1 entries (1 files):
- Karamatic_1813950_Genes.xlsx
