# Supplementary material for: Genome-Wide Association Analysis for Chronic Superficial Keratitis in the Australian Racing Greyhound
Source: Genes (Basel). 2022 Jul 26;13(8):1328. doi: 10.3390/genes13081328 (PMC9332392; doi:10.3390/genes13081328)
Supplement: Supplementary file 1 [file genes-13-01328-s001.zip › Karamatic_1813950_Genes.xlsx]

## Sheet: Table_S1
Table S1. Characteristics of Greyhound samples used in the current analysis
Breed	LabID	Array_Type	Case_2,Control_1	SEX
GREYHOUND	1454	HDa	2	F
GREYHOUND	1455	HD-SEQc	2	F
GREYHOUND	1456	HD	2	F
GREYHOUND	1457	HD	2	M
GREYHOUND	1458	HD	2	M
GREYHOUND	1660	HD	2	M
GREYHOUND	1680	HD	2	M
GREYHOUND	1681	HD	2	F
GREYHOUND	1682	HD	2	F
GREYHOUND	1683	HD	2	M
GREYHOUND	1684	HD	2	M
GREYHOUND	1685	HD	2	M
GREYHOUND	1686	HD	2	F
GREYHOUND	1687	HD	2	F
GREYHOUND	1688	HD	2	F
GREYHOUND	1689	HD	2	M
GREYHOUND	1690	HD	2	F
GREYHOUND	1691	HD	2	F
GREYHOUND	1692	HD	2	F
GREYHOUND	1693	HD	2	M
GREYHOUND	1694	HD	2	M
GREYHOUND	1695	HD	2	F
GREYHOUND	1696	HD	2	M
GREYHOUND	1697	HD	2	F
GREYHOUND	1698	HD	2	F
GREYHOUND	1699	HD	2	M
GREYHOUND	3000	HD	2	F
GREYHOUND	3001	HD	2	M
GREYHOUND	3002	HD	2	F
GREYHOUND	3003	HD	2	F
GREYHOUND	3004	HD	2	F
GREYHOUND	3005	UHDb	2	M
GREYHOUND	3006	HD	2	M
GREYHOUND	3007	HD	2	M
GREYHOUND	3008	HD	2	M
GREYHOUND	3009	UHD	1	M
GREYHOUND	3173	UHD	1	F
GREYHOUND	3174	UHD	1	M
GREYHOUND	3175	UHD	1	F
GREYHOUND	3176	UHD	1	F
GREYHOUND	3177	UHD	1	M
GREYHOUND	3178	UHD	1	F
GREYHOUND	3179	UHD	1	M
GREYHOUND	3180	UHD	1	F
GREYHOUND	3181	UHD-SEQ	1	M
GREYHOUND	3182	UHD	1	M
GREYHOUND	3183	UHD	1	M
GREYHOUND	3184	UHD	1	M
GREYHOUND	3185	UHD	1	M
GREYHOUND	3186	UHD	1	M
GREYHOUND	3187	UHD	1	F
GREYHOUND	3188	UHD	1	M
GREYHOUND	3189	UHD	1	F
GREYHOUND	3190	UHD	1	F
GREYHOUND	3191	UHD	1	F
GREYHOUND	3192	UHD	2	F
GREYHOUND	3193	UHD	2	M
GREYHOUND	3194	UHD	2	F
GREYHOUND	3195	UHD	2	M
GREYHOUND	3196	UHD	2	F
GREYHOUND	3197	UHD	2	F
GREYHOUND	3198	UHD	2	F
GREYHOUND	3199	UHD	2	F
GREYHOUND	3200	UHD	2	F
GREYHOUND	3201	UHD	2	M
GREYHOUND	3202	UHD	2	M
GREYHOUND	3203	UHD	2	M
GREYHOUND	3204	UHD	2	M
GREYHOUND	3205	UHD	2	F
GREYHOUND	3206	UHD	2	F
GREYHOUND	3207	UHD	2	F
GREYHOUND	3208	UHD	2	F
GREYHOUND	3209	UHD	2	M
GREYHOUND	3210	UHD	2	M
GREYHOUND	3211	UHD	2	F
GREYHOUND	3212	UHD	2	M
GREYHOUND	3213	UHD	2	M
GREYHOUND	3214	UHD	2	M
GREYHOUND	3215	UHD	2	F
GREYHOUND	3216	UHD	1	F
GREYHOUND	3217	UHD	1	M
GREYHOUND	3218	UHD	1	F
GREYHOUND	3219	UHD	1	F
GREYHOUND	80348	UHD	1	M
GREYHOUND	80369	UHD	2	M
GREYHOUND	80370	UHD	2	M
GREYHOUND	80371	UHD	2	M
GREYHOUND	80372	UHD	2	M
GREYHOUND	80373	UHD	2	F
GREYHOUND	80374	UHD	2	F
GREYHOUND	80375	UHD	2	M
GREYHOUND	80376	UHD	2	M
GREYHOUND	80377	UHD	2	F
GREYHOUND	80378	UHD	2	F
GREYHOUND	80379	UHD	2	F
GREYHOUND	80390	UHD	1	F
GREYHOUND	80391	UHD	1	F
GREYHOUND	80393	UHD	1	F
GREYHOUND	80394	UHD	1	F
GREYHOUND	80396	UHD	1	M
GREYHOUND	80397	UHD	1	M
GREYHOUND	80398	UHD	1	M
GREYHOUND	80399	UHD	1	M
GREYHOUND	80400	UHD	1	M
GREYHOUND	80401	UHD	1	M
GREYHOUND	80402	UHD	1	M
GREYHOUND	80403	UHD	1	M
GREYHOUND	GRH68	UHD	1	M
GREYHOUND	GRH69	UHD	1	M
a. HD Canine Illumina Genotyping Array 170K markers
b. UHD Canine Illumina Genotyping Array 220K markers
c. SEQ Whole genome sequence

## Sheet: Table_S2
Table S2. Ten most associated markers by genome-wide association analysis
CHR	SNP	BP	Allele 1	Frequency Allele 1 affected	Frequency Allele 1 control	Allele 2	CHISQ	P	OR	Pgenome
18	BICF2P579527	6068508	A	0.01515	0.2368	G	27.27	1.765e-07	0.04957	0.01735
18	BICF2P1310662	6077388	G	0.01538	0.2297	A	25.65	4.09e-07	0.05239	0.0402
18	BICF2P160719	6087347	A	0.01538	0.2297	G	25.65	4.09e-07	0.05239	0.0402
18	TIGRP2P238490_rs8980411	9030900	A	0.04545	0.2692	G	21.91	2.853e-06	0.1293	0.2804
X	BICF2G630538106	8930555	A	0.04545	0.2692	G	21.91	2.853e-06	0.1293	0.2804
18	BICF2S23055505	10359783	A	0	0.1538	G	21.54	3.468e-06	0	0.3408
18	BICF2P94864	10316807	A	0	0.1571	G	21.3	3.932e-06	0	0.3864
3	TIGRP2P43485_rs9072900	47190469	A	0.275	0.02564	G	20.2	6.978e-06	14.41	0.6857
18	BICF2P1414351	10344388	A	0	0.1447	G	20.17	7.078e-06	0	0.6956
18	BICF2P46604	10300147	A	0	0.1447	G	20.17	7.078e-06	0	0.6956

## Sheet: Table_S3
Table S3. Variant call file for associated locus on CFA18 including genotypes from three Australian racing greyhounds (1455 - Case; 3181 - Control; 3343 - Unphenotyped)
##fileformat=VCFv4.2
##fileDate=20220711
##source=PLINKv1.90
##contig=<ID=18,length=6584957>
##INFO=<ID=PR,Number=0,Type=Flag,Description="Provisional reference allele, may not be based on real reference genome">
##FORMAT=<ID=GT,Number=1,Type=String,Description="Genotype">
#CHROM	POS	ID	REF	ALT	QUAL	FILTER	INFO	FORMAT	USCF1455	USCF3181	USCF3343
18	5572540	18-5572540	T	C	.	.	PR	GT	0/1	0/1	0/1
18	5572705	18-5572705	G	A	.	.	PR	GT	0/1	0/1	0/1
18	5573043	18-5573043	T	C	.	.	PR	GT	0/1	0/1	0/1
18	5573397	18-5573397	T	A	.	.	PR	GT	0/1	0/0	0/1
18	5573796	18-5573796	A	AG	.	.	PR	GT	0/1	0/1	0/1
18	5574193	18-5574193	C	G	.	.	PR	GT	0/1	0/1	0/1
18	5574967	18-5574967	A	G	.	.	PR	GT	0/1	0/1	0/1
18	5575538	18-5575538	A	T	.	.	PR	GT	0/1	0/1	0/1
18	5577118	18-5577118	T	C	.	.	PR	GT	0/1	0/1	0/1
18	5578114	18-5578114	T	C	.	.	PR	GT	0/1	0/1	0/1
18	5578657	18-5578657	A	G	.	.	PR	GT	0/1	0/1	0/1
18	5578666	18-5578666	TTGCTG	T	.	.	PR	GT	0/1	0/1	0/1
18	5578732	18-5578732	G	A	.	.	PR	GT	0/1	0/1	0/1
18	5580910	18-5580910	A	T	.	.	PR	GT	0/1	0/1	0/1
18	5581054	18-5581054	A	AT	.	.	PR	GT	0/1	0/1	0/1
18	5581087	18-5581087	A	*	.	.	PR	GT	0/0	0/1	0/1
18	5581308	18-5581308	A	AT	.	.	PR	GT	0/1	0/1	0/1
18	5581847	18-5581847	T	C	.	.	PR	GT	0/1	0/1	0/1
18	5582128	18-5582128	A	C	.	.	PR	GT	0/1	0/1	0/1
18	5582131	18-5582131	TTTCTTTCAAAAGAAAG	T	.	.	PR	GT	0/1	0/1	0/1
18	5582241	18-5582241	G	A	.	.	PR	GT	0/1	0/1	0/1
18	5582384	18-5582384	T	A	.	.	PR	GT	0/1	0/1	0/1
18	5582453	18-5582453	T	TTC	.	.	PR	GT	0/1	0/1	0/1
18	5582887	18-5582887	A	G	.	.	PR	GT	0/1	0/1	0/1
18	5583273	18-5583273	T	C	.	.	PR	GT	0/1	0/1	0/1
18	5583726	18-5583726	G	A	.	.	PR	GT	0/1	0/1	0/1
18	5584338	18-5584338	A	T	.	.	PR	GT	0/1	0/1	0/1
18	5584745	18-5584745	G	A	.	.	PR	GT	0/1	0/1	0/1
18	5584837	18-5584837	A	G	.	.	PR	GT	0/1	0/1	0/1
18	5585101	18-5585101	C	A	.	.	PR	GT	0/1	0/1	0/1
18	5585235	18-5585235	T	C	.	.	PR	GT	0/1	0/1	0/1
18	5585580	18-5585580	C	T	.	.	PR	GT	0/1	0/1	0/1
18	5585933	18-5585933	A	G	.	.	PR	GT	0/1	0/1	0/1
18	5586420	18-5586420	A	G	.	.	PR	GT	0/1	0/1	0/1
18	5586425	18-5586425	G	C	.	.	PR	GT	0/1	0/1	0/1
18	5588104	18-5588104	TGATA	TGATAGATA	.	.	PR	GT	0/1	0/1	0/1
18	5588165	18-5588165	*	C	.	.	PR	GT	0/1	0/1	0/1
18	5588176	18-5588176	T	C	.	.	PR	GT	0/1	0/1	0/1
18	5588260	18-5588260	T	C	.	.	PR	GT	0/1	0/1	0/1
18	5588372	18-5588372	T	A	.	.	PR	GT	0/1	0/1	0/1
18	5588815	18-5588815	G	A	.	.	PR	GT	0/1	0/1	0/1
18	5589766	18-5589766	A	G	.	.	PR	GT	0/1	0/1	0/1
18	5590677	18-5590677	A	C	.	.	PR	GT	0/1	0/1	0/1
18	5591593	18-5591593	G	A	.	.	PR	GT	0/1	0/1	0/1
18	5591609	18-5591609	A	C	.	.	PR	GT	0/1	0/1	0/1
18	5591841	18-5591841	T	G	.	.	PR	GT	0/1	0/1	0/1
18	5591887	18-5591887	T	A	.	.	PR	GT	0/1	0/1	0/1
18	5592097	18-5592097	A	T	.	.	PR	GT	0/1	0/1	0/1
18	5592482	18-5592482	T	C	.	.	PR	GT	0/1	0/1	0/1
18	5593016	18-5593016	G	GA	.	.	PR	GT	0/1	0/1	0/1
18	5594363	18-5594363	C	T	.	.	PR	GT	0/1	0/1	0/1
18	5594713	18-5594713	GA	G	.	.	PR	GT	0/1	0/1	0/1
18	5595920	18-5595920	C	G	.	.	PR	GT	0/1	0/1	0/1
18	5596046	18-5596046	C	T	.	.	PR	GT	0/1	0/1	0/1
18	5596329	18-5596329	C	T	.	.	PR	GT	0/1	0/1	0/1
18	5596562	18-5596562	C	CG	.	.	PR	GT	0/1	0/1	0/1
18	5596983	18-5596983	AAACAAC	AAAC	.	.	PR	GT	0/1	0/1	0/1
18	5597133	18-5597133	A	G	.	.	PR	GT	0/1	0/1	0/1
18	5597794	18-5597794	C	T	.	.	PR	GT	0/1	0/1	0/1
18	5597798	18-5597798	C	T	.	.	PR	GT	0/1	0/1	0/1
18	5598364	18-5598364	T	C	.	.	PR	GT	0/1	0/1	0/1
18	5598401	18-5598401	G	A	.	.	PR	GT	0/1	0/1	0/1
18	5598408	18-5598408	A	G	.	.	PR	GT	0/1	0/1	0/1
18	5598421	18-5598421	G	C	.	.	PR	GT	0/1	0/1	0/1
18	5598492	18-5598492	A	G	.	.	PR	GT	0/1	0/1	0/1
18	5598592	18-5598592	T	G	.	.	PR	GT	0/1	0/1	0/1
18	5598656	18-5598656	G	A	.	.	PR	GT	0/1	0/1	0/1
18	5599745	18-5599745	G	A	.	.	PR	GT	0/0	0/1	0/0
18	5599796	18-5599796	T	G	.	.	PR	GT	0/0	0/1	0/0
18	5600211	18-5600211	A	G	.	.	PR	GT	0/0	0/1	0/0
18	5601036	18-5601036	G	A	.	.	PR	GT	0/1	0/1	0/1
18	5601144	18-5601144	T	A	.	.	PR	GT	0/0	0/1	0/0
18	5601357	18-5601357	A	G	.	.	PR	GT	0/0	0/1	0/0
18	5602548	18-5602548	T	C	.	.	PR	GT	0/0	0/1	0/0
18	5602737	18-5602737	A	G	.	.	PR	GT	0/0	0/1	0/0
18	5603729	18-5603729	A	C	.	.	PR	GT	0/0	0/1	0/0
18	5603949	18-5603949	A	G	.	.	PR	GT	0/0	0/1	0/0
18	5604062	18-5604062	TA	TAA	.	.	PR	GT	./.	0/1	0/0
18	5604104	18-5604104	A	G	.	.	PR	GT	0/0	0/1	0/0
18	5604544	18-5604544	AT	A	.	.	PR	GT	0/1	0/1	0/0
18	5605725	18-5605725	C	T	.	.	PR	GT	0/0	0/1	0/1
18	5605921	18-5605921	CT	C	.	.	PR	GT	0/1	0/1	0/1
18	5606115	18-5606115	A	G	.	.	PR	GT	0/0	0/0	0/1
18	5606602	18-5606602	TA	T	.	.	PR	GT	0/0	0/0	0/1
18	5606909	18-5606909	TA	TAA	.	.	PR	GT	0/1	0/1	0/1
18	5607057	18-5607057	C	CCT	.	.	PR	GT	0/0	0/1	0/1
18	5607761	18-5607761	C	T	.	.	PR	GT	0/0	0/1	0/0
18	5608053	18-5608053	T	C	.	.	PR	GT	0/1	0/1	0/1
18	5608362	18-5608362	A	G	.	.	PR	GT	0/0	0/1	0/0
18	5608429	18-5608429	A	C	.	.	PR	GT	0/0	0/1	0/1
18	5609169	18-5609169	G	A	.	.	PR	GT	0/0	0/1	0/1
18	5609965	18-5609965	AT	A	.	.	PR	GT	0/0	0/1	0/0
18	5610140	18-5610140	T	C	.	.	PR	GT	0/0	0/1	0/0
18	5610628	18-5610628	G	GAA	.	.	PR	GT	0/0	0/1	0/1
18	5610707	18-5610707	A	C	.	.	PR	GT	0/0	0/0	0/1
18	5610817	18-5610817	T	A	.	.	PR	GT	0/0	0/1	0/0
18	5610818	18-5610818	T	A	.	.	PR	GT	0/0	0/1	0/0
18	5611471	18-5611471	T	C	.	.	PR	GT	0/0	0/1	0/0
18	5612451	18-5612451	A	G	.	.	PR	GT	0/0	0/1	0/0
18	5612541	18-5612541	C	T	.	.	PR	GT	0/0	0/1	0/0
18	5613182	18-5613182	G	A	.	.	PR	GT	0/0	0/1	0/1
18	5613650	18-5613650	A	G	.	.	PR	GT	0/0	0/1	0/1
18	5613826	18-5613826	T	C	.	.	PR	GT	0/0	0/1	0/1
18	5614276	18-5614276	CTT	CTTT	.	.	PR	GT	0/0	0/1	0/0
18	5614332	18-5614332	A	T	.	.	PR	GT	0/0	0/1	0/1
18	5614363	18-5614363	GA	G	.	.	PR	GT	0/1	0/1	0/0
18	5614875	18-5614875	AGG	A	.	.	PR	GT	0/0	0/1	0/0
18	5614880	18-5614880	TGGA	T	.	.	PR	GT	0/0	0/1	0/0
18	5615277	18-5615277	TC	T	.	.	PR	GT	0/0	0/1	0/1
18	5615547	18-5615547	T	C	.	.	PR	GT	0/0	0/1	0/1
18	5615573	18-5615573	A	G	.	.	PR	GT	0/1	0/0	0/0
18	5617599	18-5617599	A	G	.	.	PR	GT	0/0	0/0	0/1
18	5617997	18-5617997	A	G	.	.	PR	GT	0/0	0/1	0/0
18	5618973	18-5618973	A	T	.	.	PR	GT	0/0	0/0	0/1
18	5619708	18-5619708	G	A	.	.	PR	GT	0/0	0/0	0/1
18	5620148	18-5620148	G	A	.	.	PR	GT	0/0	0/0	0/1
18	5620505	18-5620505	G	A	.	.	PR	GT	0/0	0/0	0/1
18	5621369	18-5621369	*	T	.	.	PR	GT	0/1	./.	0/1
18	5621371	18-5621371	*	T	.	.	PR	GT	0/1	./.	0/1
18	5621373	18-5621373	*	T	.	.	PR	GT	0/1	./.	0/1
18	5621375	18-5621375	*	T	.	.	PR	GT	0/1	./.	0/1
18	5621377	18-5621377	*	T	.	.	PR	GT	0/1	./.	0/1
18	5621383	18-5621383	T	*	.	.	PR	GT	0/1	./.	0/0
18	5622007	18-5622007	C	G	.	.	PR	GT	0/0	0/1	0/0
18	5622701	18-5622701	CT	C	.	.	PR	GT	0/0	0/1	0/0
18	5623891	18-5623891	A	G	.	.	PR	GT	0/0	0/1	0/0
18	5625854	18-5625854	G	A	.	.	PR	GT	0/0	0/1	0/0
18	5625881	18-5625881	C	T	.	.	PR	GT	0/0	0/0	0/1
18	5626862	18-5626862	A	C	.	.	PR	GT	0/0	0/1	0/0
18	5626980	18-5626980	G	A	.	.	PR	GT	0/0	0/1	0/0
18	5629224	18-5629224	T	G	.	.	PR	GT	0/0	0/1	0/0
18	5629556	18-5629556	T	TAAG	.	.	PR	GT	0/0	0/0	0/1
18	5629559	18-5629559	G	GAAA	.	.	PR	GT	0/0	0/1	0/0
18	5631323	18-5631323	TA	T	.	.	PR	GT	0/1	./.	0/0
18	5631421	18-5631421	G	A	.	.	PR	GT	0/0	0/1	0/0
18	5632111	18-5632111	T	G	.	.	PR	GT	0/0	0/1	0/0
18	5632552	18-5632552	GT	GTT	.	.	PR	GT	0/0	0/1	0/0
18	5632562	18-5632562	T	TA	.	.	PR	GT	0/0	0/0	0/1
18	5632858	18-5632858	AATGT	AATGTATGT	.	.	PR	GT	./.	0/1	0/1
18	5632954	18-5632954	C	CACACACACATACAT	.	.	PR	GT	0/0	0/1	0/0
18	5633262	18-5633262	T	C	.	.	PR	GT	0/0	0/1	0/0
18	5633472	18-5633472	G	T	.	.	PR	GT	0/0	0/1	0/0
18	5635167	18-5635167	TAAAGGA	*	.	.	PR	GT	0/0	0/1	0/0
18	5635169	18-5635169	A	*	.	.	PR	GT	0/0	0/1	0/0
18	5635170	18-5635170	AGG	*	.	.	PR	GT	0/0	0/1	0/0
18	5635172	18-5635172	G	*	.	.	PR	GT	0/0	0/1	0/0
18	5635173	18-5635173	AAT	*	.	.	PR	GT	0/0	0/1	0/0
18	5635579	18-5635579	T	A	.	.	PR	GT	0/0	0/1	0/1
18	5636059	18-5636059	A	AT	.	.	PR	GT	0/0	0/1	0/1
18	5636082	18-5636082	C	A	.	.	PR	GT	0/0	0/0	0/1
18	5637154	18-5637154	C	T	.	.	PR	GT	0/1	0/0	0/1
18	5638547	18-5638547	G	C	.	.	PR	GT	0/1	0/0	0/0
18	5638819	18-5638819	T	A	.	.	PR	GT	0/1	0/0	0/1
18	5639028	18-5639028	T	G	.	.	PR	GT	0/1	0/1	0/1
18	5639239	18-5639239	C	T	.	.	PR	GT	0/1	0/0	0/0
18	5639376	18-5639376	AT	A	.	.	PR	GT	0/1	0/0	0/0
18	5639386	18-5639386	A	AT	.	.	PR	GT	0/1	0/0	0/0
18	5639845	18-5639845	A	G	.	.	PR	GT	0/1	0/0	0/1
18	5640083	18-5640083	CAA	C	.	.	PR	GT	0/1	0/0	0/0
18	5640588	18-5640588	G	C	.	.	PR	GT	0/0	0/0	0/1
18	5641150	18-5641150	A	G	.	.	PR	GT	0/1	0/0	0/1
18	5641152	18-5641152	G	A	.	.	PR	GT	0/0	0/0	0/1
18	5642418	18-5642418	GA	G	.	.	PR	GT	0/1	0/0	0/1
18	5642574	18-5642574	C	T	.	.	PR	GT	0/1	0/0	0/0
18	5642756	18-5642756	G	A	.	.	PR	GT	0/1	0/0	0/1
18	5642838	18-5642838	TAAA	T	.	.	PR	GT	0/1	0/0	0/1
18	5642860	18-5642860	TAAA	TA	.	.	PR	GT	0/1	0/0	0/1
18	5643492	18-5643492	T	A	.	.	PR	GT	0/1	0/0	0/1
18	5643506	18-5643506	A	G	.	.	PR	GT	0/0	0/1	0/0
18	5643848	18-5643848	T	TA	.	.	PR	GT	0/0	0/1	0/1
18	5643916	18-5643916	A	G	.	.	PR	GT	0/1	0/1	0/1
18	5643931	18-5643931	A	ATTGATTATTATAATTTTTTT	.	.	PR	GT	0/0	0/1	0/0
18	5644122	18-5644122	CACAT	C	.	.	PR	GT	0/0	0/1	0/0
18	5644146	18-5644146	AG	A	.	.	PR	GT	0/1	0/0	0/1
18	5644399	18-5644399	C	T	.	.	PR	GT	0/0	0/1	0/0
18	5645788	18-5645788	G	C	.	.	PR	GT	0/0	0/0	0/1
18	5645930	18-5645930	T	A	.	.	PR	GT	0/0	0/1	0/0
18	5645965	18-5645965	CAAAAT	C	.	.	PR	GT	0/1	0/0	0/1
18	5646259	18-5646259	C	T	.	.	PR	GT	0/1	0/0	0/0
18	5646322	18-5646322	A	G	.	.	PR	GT	0/0	0/0	0/1
18	5646634	18-5646634	GAA	GA	.	.	PR	GT	0/1	0/1	0/0
18	5646827	18-5646827	A	G	.	.	PR	GT	0/0	0/1	0/0
18	5647022	18-5647022	G	A	.	.	PR	GT	0/0	0/0	0/1
18	5647259	18-5647259	T	A	.	.	PR	GT	0/0	0/1	0/0
18	5647475	18-5647475	AT	A	.	.	PR	GT	0/1	0/0	0/0
18	5647806	18-5647806	ATTTG	A	.	.	PR	GT	0/0	0/0	0/1
18	5647859	18-5647859	A	AT	.	.	PR	GT	0/1	0/1	0/1
18	5648139	18-5648139	C	T	.	.	PR	GT	0/1	0/0	0/1
18	5648636	18-5648636	G	C	.	.	PR	GT	0/1	0/1	0/1
18	5648650	18-5648650	*	C	.	.	PR	GT	0/0	0/1	0/1
18	5648652	18-5648652	A	C	.	.	PR	GT	0/0	0/1	0/1
18	5648655	18-5648655	T	C	.	.	PR	GT	0/0	0/1	0/1
18	5648660	18-5648660	A	C	.	.	PR	GT	0/0	0/1	0/1
18	5648836	18-5648836	A	G	.	.	PR	GT	0/1	0/1	0/1
18	5649291	18-5649291	G	A	.	.	PR	GT	0/1	0/1	0/1
18	5649707	18-5649707	T	C	.	.	PR	GT	0/1	0/1	0/1
18	5651709	18-5651709	A	G	.	.	PR	GT	0/0	0/1	0/0
18	5652032	18-5652032	T	G	.	.	PR	GT	0/1	0/0	0/1
18	5652651	18-5652651	CCT	CCTCT	.	.	PR	GT	0/1	0/0	0/1
18	5652708	18-5652708	T	TA	.	.	PR	GT	0/1	0/0	0/1
18	5652969	18-5652969	G	T	.	.	PR	GT	0/1	0/1	0/1
18	5653459	18-5653459	T	TA	.	.	PR	GT	0/0	0/1	0/0
18	5653547	18-5653547	C	T	.	.	PR	GT	0/1	0/1	0/1
18	5653942	18-5653942	T	C	.	.	PR	GT	0/0	0/1	0/0
18	5654752	18-5654752	C	T	.	.	PR	GT	0/1	0/0	0/1
18	5655026	18-5655026	GTT	GT	.	.	PR	GT	0/1	0/1	0/1
18	5655069	18-5655069	C	T	.	.	PR	GT	0/1	0/0	0/1
18	5655900	18-5655900	A	G	.	.	PR	GT	0/0	0/1	0/0
18	5656704	18-5656704	G	A	.	.	PR	GT	0/0	0/1	0/0
18	5656723	18-5656723	T	C	.	.	PR	GT	0/1	0/1	0/1
18	5657138	18-5657138	T	A	.	.	PR	GT	0/1	0/1	0/1
18	5657580	18-5657580	GAA	GA	.	.	PR	GT	0/1	0/1	0/1
18	5657604	18-5657604	C	T	.	.	PR	GT	0/0	0/1	0/0
18	5658621	18-5658621	G	A	.	.	PR	GT	0/0	0/1	0/0
18	5658684	18-5658684	C	T	.	.	PR	GT	0/0	0/1	0/0
18	5659405	18-5659405	C	G	.	.	PR	GT	0/0	0/1	0/0
18	5659487	18-5659487	ATG	A	.	.	PR	GT	0/1	0/0	0/1
18	5660414	18-5660414	C	A	.	.	PR	GT	0/0	0/1	0/0
18	5661033	18-5661033	TTGGATGGA	TTGGATGGATGGA	.	.	PR	GT	0/1	./.	./.
18	5661127	18-5661127	A	C	.	.	PR	GT	0/0	0/1	0/0
18	5661274	18-5661274	T	C	.	.	PR	GT	0/1	0/1	0/1
18	5661468	18-5661468	CAAGTT	C	.	.	PR	GT	0/0	0/1	0/0
18	5661982	18-5661982	T	C	.	.	PR	GT	0/1	0/1	0/1
18	5662127	18-5662127	T	TCAAA	.	.	PR	GT	0/0	0/1	0/0
18	5662180	18-5662180	T	TTCTGA	.	.	PR	GT	0/0	0/1	0/0
18	5662365	18-5662365	T	C	.	.	PR	GT	0/0	0/1	0/0
18	5662423	18-5662423	A	G	.	.	PR	GT	0/1	0/1	0/1
18	5662529	18-5662529	C	T	.	.	PR	GT	0/0	0/1	0/0
18	5662762	18-5662762	GT	G	.	.	PR	GT	0/0	0/1	0/0
18	5662864	18-5662864	C	T	.	.	PR	GT	0/0	0/1	0/0
18	5662915	18-5662915	A	G	.	.	PR	GT	0/1	0/1	0/1
18	5663143	18-5663143	A	AC	.	.	PR	GT	0/1	0/1	0/1
18	5665539	18-5665539	CAGA	C	.	.	PR	GT	0/0	0/1	0/0
18	5665814	18-5665814	T	G	.	.	PR	GT	0/0	0/1	0/0
18	5666246	18-5666246	G	A	.	.	PR	GT	0/0	0/1	0/0
18	5666278	18-5666278	A	G	.	.	PR	GT	0/0	0/1	0/0
18	5666476	18-5666476	T	C	.	.	PR	GT	0/1	0/0	0/1
18	5666620	18-5666620	G	A	.	.	PR	GT	0/0	0/1	0/0
18	5666683	18-5666683	A	G	.	.	PR	GT	0/1	0/1	0/1
18	5666979	18-5666979	T	C	.	.	PR	GT	0/1	0/1	0/1
18	5667097	18-5667097	T	A	.	.	PR	GT	0/0	0/1	0/0
18	5667206	18-5667206	A	G	.	.	PR	GT	0/0	0/1	0/0
18	5667837	18-5667837	G	A	.	.	PR	GT	0/0	0/1	0/0
18	5668144	18-5668144	A	C	.	.	PR	GT	0/0	0/1	0/0
18	5668622	18-5668622	G	T	.	.	PR	GT	0/0	0/1	0/0
18	5669239	18-5669239	C	T	.	.	PR	GT	0/1	0/1	0/1
18	5669442	18-5669442	CCA	CCACA	.	.	PR	GT	./.	0/0	0/1
18	5669444	18-5669444	A	*	.	.	PR	GT	0/0	0/1	0/0
18	5669446	18-5669446	A	*	.	.	PR	GT	0/0	0/1	0/0
18	5669448	18-5669448	A	*	.	.	PR	GT	0/0	0/1	0/0
18	5669450	18-5669450	A	*	.	.	PR	GT	0/0	0/1	0/0
18	5669452	18-5669452	A	*	.	.	PR	GT	0/0	0/1	0/0
18	5669454	18-5669454	A	C	.	.	PR	GT	0/0	0/1	0/0
18	5669456	18-5669456	A	C	.	.	PR	GT	0/0	0/1	0/0
18	5669458	18-5669458	A	C	.	.	PR	GT	0/0	0/1	0/0
18	5669549	18-5669549	T	TC	.	.	PR	GT	0/0	0/1	0/0
18	5670062	18-5670062	C	CT	.	.	PR	GT	0/0	0/1	0/0
18	5670347	18-5670347	G	T	.	.	PR	GT	0/0	0/1	0/0
18	5671151	18-5671151	C	T	.	.	PR	GT	0/0	0/1	0/0
18	5671335	18-5671335	G	A	.	.	PR	GT	0/1	0/0	0/1
18	5671682	18-5671682	T	G	.	.	PR	GT	0/0	0/1	0/0
18	5671741	18-5671741	G	T	.	.	PR	GT	0/1	0/0	0/1
18	5672081	18-5672081	A	G	.	.	PR	GT	0/0	0/1	0/0
18	5672327	18-5672327	C	CAT	.	.	PR	GT	0/0	0/1	0/0
18	5672355	18-5672355	C	T	.	.	PR	GT	0/1	0/1	0/1
18	5672978	18-5672978	C	A	.	.	PR	GT	0/0	0/1	0/0
18	5673528	18-5673528	G	A	.	.	PR	GT	0/0	0/1	0/0
18	5673756	18-5673756	GA	GAAA	.	.	PR	GT	0/0	0/1	0/0
18	5673848	18-5673848	C	T	.	.	PR	GT	0/0	0/1	0/0
18	5674283	18-5674283	G	T	.	.	PR	GT	0/0	0/1	0/0
18	5674787	18-5674787	A	G	.	.	PR	GT	0/1	0/1	0/1
18	5674848	18-5674848	T	C	.	.	PR	GT	0/0	0/1	0/0
18	5675220	18-5675220	CATATACAT	C	.	.	PR	GT	0/0	0/1	0/0
18	5675224	18-5675224	TAC	*	.	.	PR	GT	0/0	0/1	0/0
18	5675227	18-5675227	A	*	.	.	PR	GT	0/0	0/1	0/0
18	5676220	18-5676220	A	C	.	.	PR	GT	0/0	0/1	0/0
18	5676267	18-5676267	T	C	.	.	PR	GT	0/0	0/1	0/0
18	5676476	18-5676476	T	G	.	.	PR	GT	0/0	0/1	0/0
18	5677207	18-5677207	C	T	.	.	PR	GT	0/0	0/1	0/0
18	5677281	18-5677281	C	A	.	.	PR	GT	0/0	0/1	0/0
18	5677432	18-5677432	G	A	.	.	PR	GT	0/0	0/1	0/0
18	5677485	18-5677485	T	C	.	.	PR	GT	0/0	0/1	0/0
18	5677576	18-5677576	T	C	.	.	PR	GT	0/0	0/1	0/0
18	5677743	18-5677743	A	G	.	.	PR	GT	0/0	0/1	0/0
18	5677932	18-5677932	C	A	.	.	PR	GT	0/0	0/1	0/0
18	5678033	18-5678033	C	T	.	.	PR	GT	0/0	0/1	0/0
18	5678755	18-5678755	C	T	.	.	PR	GT	0/0	0/1	0/0
18	5679252	18-5679252	C	T	.	.	PR	GT	0/0	0/1	0/0
18	5679465	18-5679465	CT	C	.	.	PR	GT	0/0	0/1	0/0
18	5679982	18-5679982	C	CAAA	.	.	PR	GT	0/0	0/1	0/0
18	5679986	18-5679986	A	C	.	.	PR	GT	0/1	0/0	0/1
18	5680056	18-5680056	T	C	.	.	PR	GT	0/0	0/1	0/0
18	5680092	18-5680092	T	C	.	.	PR	GT	0/0	0/1	0/0
18	5680167	18-5680167	A	C	.	.	PR	GT	0/0	0/1	0/0
18	5680576	18-5680576	TCAA	T	.	.	PR	GT	0/0	0/1	0/0
18	5680671	18-5680671	T	C	.	.	PR	GT	0/0	0/1	0/0
18	5681564	18-5681564	T	C	.	.	PR	GT	0/1	0/1	0/1
18	5681827	18-5681827	G	A	.	.	PR	GT	0/0	0/1	0/0
18	5681829	18-5681829	C	A	.	.	PR	GT	0/0	0/1	0/0
18	5681863	18-5681863	C	T	.	.	PR	GT	0/0	0/1	0/0
18	5682229	18-5682229	G	GATTTT	.	.	PR	GT	0/0	0/1	0/0
18	5682252	18-5682252	C	CA	.	.	PR	GT	0/0	0/1	0/0
18	5682349	18-5682349	T	C	.	.	PR	GT	0/0	0/1	0/0
18	5682407	18-5682407	C	T	.	.	PR	GT	0/0	0/1	0/0
18	5682464	18-5682464	G	A	.	.	PR	GT	0/1	0/1	0/1
18	5682684	18-5682684	C	T	.	.	PR	GT	0/0	0/1	0/0
18	5682772	18-5682772	C	T	.	.	PR	GT	0/0	0/1	0/0
18	5682907	18-5682907	T	TTAA	.	.	PR	GT	0/0	0/1	0/0
18	5682920	18-5682920	AAT	ATAT	.	.	PR	GT	0/1	0/1	0/1
18	5682923	18-5682923	A	T	.	.	PR	GT	0/1	0/0	0/1
18	5682999	18-5682999	T	C	.	.	PR	GT	0/1	0/0	0/1
18	5683443	18-5683443	A	T	.	.	PR	GT	0/0	0/1	0/0
18	5683520	18-5683520	C	T	.	.	PR	GT	0/0	0/1	0/0
18	5683974	18-5683974	C	T	.	.	PR	GT	0/1	0/0	0/1
18	5684107	18-5684107	A	G	.	.	PR	GT	0/0	0/1	0/0
18	5684503	18-5684503	GA	G	.	.	PR	GT	0/0	0/1	0/0
18	5684899	18-5684899	T	C	.	.	PR	GT	0/0	0/1	0/0
18	5685123	18-5685123	T	TC	.	.	PR	GT	0/0	0/1	0/0
18	5685664	18-5685664	A	T	.	.	PR	GT	0/0	0/1	0/0
18	5685753	18-5685753	A	G	.	.	PR	GT	0/0	0/1	0/0
18	5685893	18-5685893	T	C	.	.	PR	GT	0/0	0/1	0/0
18	5686301	18-5686301	C	G	.	.	PR	GT	0/0	0/1	0/0
18	5686518	18-5686518	T	TTTTCATGGGTACAAGAAAGAGTACA	.	.	PR	GT	0/0	0/1	0/0
18	5686618	18-5686618	A	G	.	.	PR	GT	0/0	0/1	0/0
18	5686776	18-5686776	C	T	.	.	PR	GT	0/0	0/1	0/0
18	5686824	18-5686824	C	T	.	.	PR	GT	0/0	0/1	0/0
18	5686932	18-5686932	GGAGA	G	.	.	PR	GT	0/0	0/1	0/0
18	5686970	18-5686970	T	TG	.	.	PR	GT	0/0	0/1	0/0
18	5687453	18-5687453	A	G	.	.	PR	GT	0/0	0/1	0/0
18	5687554	18-5687554	G	A	.	.	PR	GT	0/0	0/1	0/0
18	5687976	18-5687976	TTA	T	.	.	PR	GT	0/0	0/1	0/0
18	5688182	18-5688182	A	G	.	.	PR	GT	0/0	0/1	0/0
18	5688226	18-5688226	A	G	.	.	PR	GT	0/0	0/1	0/0
18	5688244	18-5688244	C	T	.	.	PR	GT	0/0	0/1	0/0
18	5688458	18-5688458	T	C	.	.	PR	GT	0/1	0/0	0/1
18	5688562	18-5688562	A	G	.	.	PR	GT	0/0	0/1	0/0
18	5688577	18-5688577	T	C	.	.	PR	GT	0/0	0/1	0/0
18	5689149	18-5689149	A	AGT	.	.	PR	GT	0/0	0/1	0/0
18	5689520	18-5689520	A	G	.	.	PR	GT	0/0	0/1	0/0
18	5689619	18-5689619	C	CTGTTTT	.	.	PR	GT	0/0	0/1	0/0
18	5689620	18-5689620	C	T	.	.	PR	GT	0/1	0/1	0/1
18	5689625	18-5689625	*	T	.	.	PR	GT	0/1	0/1	0/1
18	5689627	18-5689627	G	T	.	.	PR	GT	0/1	0/1	0/1
18	5689628	18-5689628	T	G	.	.	PR	GT	0/1	0/0	0/0
18	5689678	18-5689678	GAGAGGC	GAAAGAGGC	.	.	PR	GT	0/0	0/1	0/0
18	5689953	18-5689953	C	T	.	.	PR	GT	0/0	0/1	0/0
18	5689984	18-5689984	C	CCACAGAGAGACAGAGA	.	.	PR	GT	0/1	0/0	0/1
18	5690245	18-5690245	C	CGGGGGGGG	.	.	PR	GT	0/0	0/1	0/0
18	5690615	18-5690615	C	T	.	.	PR	GT	0/1	0/0	0/1
18	5690968	18-5690968	G	A	.	.	PR	GT	0/1	0/0	0/0
18	5691411	18-5691411	T	C	.	.	PR	GT	0/0	0/0	0/1
18	5691446	18-5691446	G	GA	.	.	PR	GT	0/1	./.	0/0
18	5691745	18-5691745	G	T	.	.	PR	GT	0/0	0/0	0/1
18	5691963	18-5691963	C	T	.	.	PR	GT	0/0	0/1	0/0
18	5692019	18-5692019	C	G	.	.	PR	GT	0/1	0/1	0/1
18	5692241	18-5692241	C	CA	.	.	PR	GT	0/1	0/1	0/1
18	5692255	18-5692255	A	C	.	.	PR	GT	0/1	0/1	0/1
18	5692269	18-5692269	C	CAA	.	.	PR	GT	0/1	0/1	0/1
18	5692284	18-5692284	A	AAAC	.	.	PR	GT	0/1	0/1	0/1
18	5692466	18-5692466	G	A	.	.	PR	GT	0/1	0/1	0/1
18	5692469	18-5692469	T	A	.	.	PR	GT	0/1	0/1	0/1
18	5692529	18-5692529	G	A	.	.	PR	GT	0/1	0/1	0/1
18	5692926	18-5692926	TAA	TA	.	.	PR	GT	0/1	0/1	0/1
18	5693213	18-5693213	T	C	.	.	PR	GT	0/1	0/1	0/1
18	5693220	18-5693220	TAGG	T	.	.	PR	GT	0/1	0/0	0/1
18	5693373	18-5693373	A	G	.	.	PR	GT	0/0	0/1	0/0
18	5693438	18-5693438	T	C	.	.	PR	GT	0/0	0/1	0/0
18	5693791	18-5693791	T	C	.	.	PR	GT	0/0	0/1	0/0
18	5693853	18-5693853	ATACTT	A	.	.	PR	GT	0/1	0/1	0/1
18	5693864	18-5693864	T	C	.	.	PR	GT	0/1	0/1	0/1
18	5694073	18-5694073	T	C	.	.	PR	GT	0/1	0/0	0/1
18	5694180	18-5694180	G	A	.	.	PR	GT	0/1	0/0	0/1
18	5694545	18-5694545	G	GTCATGTGGGTAT	.	.	PR	GT	0/1	0/1	0/1
18	5694688	18-5694688	A	G	.	.	PR	GT	0/1	0/1	0/1
18	5694919	18-5694919	G	C	.	.	PR	GT	0/1	0/0	0/1
18	5695189	18-5695189	A	G	.	.	PR	GT	0/1	0/0	0/1
18	5695255	18-5695255	C	T	.	.	PR	GT	0/1	0/0	0/1
18	5695321	18-5695321	A	G	.	.	PR	GT	0/1	0/0	0/1
18	5695333	18-5695333	C	T	.	.	PR	GT	0/1	0/0	0/1
18	5695348	18-5695348	T	C	.	.	PR	GT	0/1	0/0	0/1
18	5695430	18-5695430	A	G	.	.	PR	GT	0/1	0/0	0/1
18	5695438	18-5695438	A	T	.	.	PR	GT	0/1	0/0	0/1
18	5695766	18-5695766	C	G	.	.	PR	GT	0/0	0/1	0/0
18	5695828	18-5695828	C	CTTT	.	.	PR	GT	0/1	0/0	0/1
18	5695946	18-5695946	C	A	.	.	PR	GT	0/1	0/0	0/1
18	5696062	18-5696062	A	G	.	.	PR	GT	0/1	0/0	0/1
18	5696524	18-5696524	A	G	.	.	PR	GT	0/0	0/1	0/0
18	5696698	18-5696698	C	G	.	.	PR	GT	0/1	0/0	0/1
18	5696903	18-5696903	A	G	.	.	PR	GT	0/1	0/0	0/1
18	5696973	18-5696973	C	CAA	.	.	PR	GT	0/1	0/0	0/1
18	5697279	18-5697279	A	G	.	.	PR	GT	0/0	0/1	0/0
18	5697326	18-5697326	A	G	.	.	PR	GT	0/1	0/0	0/1
18	5697452	18-5697452	A	G	.	.	PR	GT	0/1	0/0	0/1
18	5697507	18-5697507	T	TAAG	.	.	PR	GT	0/1	0/0	0/1
18	5697579	18-5697579	T	A	.	.	PR	GT	0/1	0/0	0/1
18	5697609	18-5697609	G	A	.	.	PR	GT	0/0	0/1	0/0
18	5697649	18-5697649	A	G	.	.	PR	GT	0/0	0/1	0/0
18	5698055	18-5698055	T	C	.	.	PR	GT	0/1	0/0	0/1
18	5698221	18-5698221	C	T	.	.	PR	GT	0/1	0/0	0/1
18	5698222	18-5698222	G	A	.	.	PR	GT	0/0	0/1	0/0
18	5698487	18-5698487	G	A	.	.	PR	GT	0/0	0/1	0/0
18	5698531	18-5698531	A	G	.	.	PR	GT	0/1	0/0	0/1
18	5698686	18-5698686	A	G	.	.	PR	GT	0/1	0/0	0/1
18	5698715	18-5698715	C	A	.	.	PR	GT	0/1	0/0	0/1
18	5698738	18-5698738	GA	G	.	.	PR	GT	0/1	0/0	0/1
18	5698813	18-5698813	AAGC	A	.	.	PR	GT	0/0	0/1	0/0
18	5698932	18-5698932	T	C	.	.	PR	GT	0/1	0/0	0/1
18	5698963	18-5698963	C	T	.	.	PR	GT	0/1	0/0	0/1
18	5699067	18-5699067	G	A	.	.	PR	GT	0/1	0/0	0/1
18	5699090	18-5699090	A	T	.	.	PR	GT	0/1	0/0	0/1
18	5699137	18-5699137	G	A	.	.	PR	GT	0/1	0/0	0/1
18	5699224	18-5699224	C	T	.	.	PR	GT	0/1	0/0	0/1
18	5699263	18-5699263	A	G	.	.	PR	GT	0/1	0/0	0/1
18	5699533	18-5699533	A	G	.	.	PR	GT	0/0	0/1	0/0
18	5699589	18-5699589	A	G	.	.	PR	GT	0/1	0/0	0/1
18	5699625	18-5699625	G	A	.	.	PR	GT	0/1	0/0	0/1
18	5699714	18-5699714	A	C	.	.	PR	GT	0/1	0/0	0/1
18	5699830	18-5699830	G	A	.	.	PR	GT	0/1	0/0	0/1
18	5700895	18-5700895	A	C	.	.	PR	GT	0/1	0/0	0/1
18	5701075	18-5701075	A	T	.	.	PR	GT	0/1	0/1	0/1
18	5701327	18-5701327	G	A	.	.	PR	GT	0/1	0/0	0/1
18	5701501	18-5701501	C	T	.	.	PR	GT	0/1	0/0	0/1
18	5701587	18-5701587	A	T	.	.	PR	GT	0/0	0/1	0/0
18	5701614	18-5701614	A	C	.	.	PR	GT	0/1	0/0	0/1
18	5701714	18-5701714	A	T	.	.	PR	GT	0/0	0/1	0/0
18	5701738	18-5701738	T	A	.	.	PR	GT	0/0	0/1	0/0
18	5701776	18-5701776	A	G	.	.	PR	GT	0/1	0/0	0/1
18	5701828	18-5701828	C	A	.	.	PR	GT	0/1	0/0	0/1
18	5702063	18-5702063	A	G	.	.	PR	GT	0/0	0/1	0/0
18	5702208	18-5702208	TA	T	.	.	PR	GT	0/0	0/1	0/0
18	5702318	18-5702318	G	A	.	.	PR	GT	0/1	0/0	0/1
18	5702331	18-5702331	C	T	.	.	PR	GT	0/1	0/0	0/1
18	5702373	18-5702373	T	C	.	.	PR	GT	0/1	0/1	0/1
18	5702536	18-5702536	T	C	.	.	PR	GT	0/1	0/0	0/1
18	5702633	18-5702633	C	CTTTTT	.	.	PR	GT	0/0	0/1	0/0
18	5702636	18-5702636	T	TC	.	.	PR	GT	0/1	0/1	0/1
18	5702715	18-5702715	T	C	.	.	PR	GT	0/0	0/1	0/0
18	5702782	18-5702782	G	A	.	.	PR	GT	0/1	0/0	0/1
18	5702873	18-5702873	G	A	.	.	PR	GT	0/0	0/1	0/0
18	5702988	18-5702988	TA	T	.	.	PR	GT	0/0	0/1	0/0
18	5703249	18-5703249	C	T	.	.	PR	GT	0/1	0/1	0/1
18	5703308	18-5703308	G	A	.	.	PR	GT	0/0	0/1	0/0
18	5703559	18-5703559	G	A	.	.	PR	GT	0/0	0/1	0/0
18	5704196	18-5704196	A	G	.	.	PR	GT	0/1	0/1	0/1
18	5704450	18-5704450	G	A	.	.	PR	GT	0/1	0/0	0/1
18	5704684	18-5704684	G	A	.	.	PR	GT	0/0	0/1	0/0
18	5704966	18-5704966	C	T	.	.	PR	GT	0/0	0/1	0/0
18	5705178	18-5705178	G	A	.	.	PR	GT	0/0	0/1	0/0
18	5705208	18-5705208	A	C	.	.	PR	GT	0/1	0/1	0/1
18	5705442	18-5705442	C	T	.	.	PR	GT	0/0	0/1	0/0
18	5705738	18-5705738	A	T	.	.	PR	GT	0/1	0/1	0/1
18	5705933	18-5705933	CT	C	.	.	PR	GT	0/1	0/0	0/1
18	5705940	18-5705940	T	C	.	.	PR	GT	0/1	0/0	0/1
18	5705969	18-5705969	A	G	.	.	PR	GT	0/1	0/0	0/1
18	5706207	18-5706207	C	T	.	.	PR	GT	0/1	0/0	0/1
18	5706355	18-5706355	A	G	.	.	PR	GT	0/1	0/1	0/1
18	5706461	18-5706461	A	C	.	.	PR	GT	0/0	0/1	0/0
18	5707095	18-5707095	C	T	.	.	PR	GT	0/0	0/1	0/0
18	5707638	18-5707638	CTGT	C	.	.	PR	GT	0/0	0/1	0/0
18	5707641	18-5707641	T	TTG	.	.	PR	GT	0/1	./.	0/1
18	5707642	18-5707642	*	TG	.	.	PR	GT	0/1	0/1	0/1
18	5707643	18-5707643	*	GT	.	.	PR	GT	0/1	0/1	0/1
18	5708085	18-5708085	C	T	.	.	PR	GT	0/0	0/1	0/0
18	5708188	18-5708188	T	A	.	.	PR	GT	0/0	0/1	0/0
18	5708189	18-5708189	T	A	.	.	PR	GT	0/1	0/1	0/1
18	5708439	18-5708439	C	T	.	.	PR	GT	0/1	0/0	0/1
18	5708706	18-5708706	A	G	.	.	PR	GT	0/1	0/1	0/1
18	5708755	18-5708755	G	A	.	.	PR	GT	0/1	0/0	0/0
18	5708838	18-5708838	T	C	.	.	PR	GT	0/1	0/1	0/1
18	5708848	18-5708848	C	T	.	.	PR	GT	0/0	0/1	0/0
18	5708938	18-5708938	G	A	.	.	PR	GT	0/1	0/0	0/1
18	5709194	18-5709194	A	C	.	.	PR	GT	0/0	0/1	0/0
18	5709407	18-5709407	A	G	.	.	PR	GT	0/0	0/1	0/0
18	5709502	18-5709502	A	T	.	.	PR	GT	0/0	0/1	0/0
18	5709582	18-5709582	G	A	.	.	PR	GT	0/1	0/0	0/1
18	5710079	18-5710079	C	T	.	.	PR	GT	0/1	0/0	0/1
18	5710341	18-5710341	G	T	.	.	PR	GT	0/0	0/0	0/1
18	5710420	18-5710420	C	A	.	.	PR	GT	0/0	0/1	0/0
18	5711195	18-5711195	G	A	.	.	PR	GT	0/1	0/0	0/1
18	5711310	18-5711310	T	C	.	.	PR	GT	0/0	0/1	0/0
18	5711722	18-5711722	C	T	.	.	PR	GT	0/0	0/1	0/0
18	5711783	18-5711783	CT	CTTT	.	.	PR	GT	0/0	0/1	0/0
18	5712112	18-5712112	T	C	.	.	PR	GT	0/1	0/1	0/1
18	5712565	18-5712565	G	GT	.	.	PR	GT	0/0	0/1	0/0
18	5712631	18-5712631	C	T	.	.	PR	GT	0/0	0/1	0/0
18	5712944	18-5712944	C	T	.	.	PR	GT	0/1	0/1	0/1
18	5713126	18-5713126	C	T	.	.	PR	GT	0/0	0/1	0/0
18	5713214	18-5713214	G	A	.	.	PR	GT	0/0	0/1	0/0
18	5713380	18-5713380	C	CATATATATATATAT	.	.	PR	GT	./.	0/1	0/1
18	5713391	18-5713391	*	A	.	.	PR	GT	0/1	./.	./.
18	5713393	18-5713393	A	*	.	.	PR	GT	0/1	0/0	./.
18	5713413	18-5713413	A	ATG	.	.	PR	GT	0/0	0/1	0/0
18	5713613	18-5713613	AT	A	.	.	PR	GT	0/0	0/1	0/0
18	5713654	18-5713654	T	A	.	.	PR	GT	0/0	0/1	0/0
18	5713849	18-5713849	A	G	.	.	PR	GT	0/1	0/1	0/1
18	5713921	18-5713921	CA	C	.	.	PR	GT	0/0	0/1	0/0
18	5713979	18-5713979	T	A	.	.	PR	GT	0/1	0/1	0/1
18	5714190	18-5714190	A	G	.	.	PR	GT	0/0	0/1	0/0
18	5714264	18-5714264	A	C	.	.	PR	GT	0/1	0/0	0/1
18	5714514	18-5714514	G	A	.	.	PR	GT	0/0	0/1	0/0
18	5714941	18-5714941	T	C	.	.	PR	GT	0/0	0/1	0/0
18	5715130	18-5715130	T	C	.	.	PR	GT	0/0	0/1	0/0
18	5715179	18-5715179	T	C	.	.	PR	GT	0/1	0/1	0/1
18	5715250	18-5715250	G	A	.	.	PR	GT	0/0	0/1	0/0
18	5715324	18-5715324	T	TAAAAAA	.	.	PR	GT	0/0	0/1	0/0
18	5715326	18-5715326	A	T	.	.	PR	GT	0/0	0/1	0/0
18	5715489	18-5715489	A	AATAGTCTTTAAAAACGTCAAAT	.	.	PR	GT	0/0	0/1	0/0
18	5715512	18-5715512	G	T	.	.	PR	GT	0/1	0/1	0/1
18	5715677	18-5715677	GT	G	.	.	PR	GT	0/1	0/0	0/1
18	5716119	18-5716119	CA	C	.	.	PR	GT	0/1	0/1	0/1
18	5716367	18-5716367	C	A	.	.	PR	GT	0/1	0/0	0/1
18	5716386	18-5716386	CAA	C	.	.	PR	GT	0/0	0/1	0/0
18	5716419	18-5716419	G	A	.	.	PR	GT	0/0	0/1	0/0
18	5716611	18-5716611	GGAGA	GGAGAGA	.	.	PR	GT	0/0	./.	0/1
18	5716636	18-5716636	T	G	.	.	PR	GT	0/1	0/1	0/1
18	5716668	18-5716668	G	A	.	.	PR	GT	0/1	0/0	0/1
18	5716700	18-5716700	T	C	.	.	PR	GT	0/1	0/1	0/1
18	5716701	18-5716701	G	T	.	.	PR	GT	0/1	0/1	0/1
18	5716716	18-5716716	AAAT	A	.	.	PR	GT	0/1	0/0	0/1
18	5717062	18-5717062	A	G	.	.	PR	GT	0/1	0/1	0/1
18	5717267	18-5717267	C	T	.	.	PR	GT	0/0	0/1	0/0
18	5717489	18-5717489	TC	T	.	.	PR	GT	0/0	0/1	0/0
18	5717739	18-5717739	T	G	.	.	PR	GT	0/1	0/1	0/1
18	5717906	18-5717906	G	A	.	.	PR	GT	0/1	0/0	0/1
18	5719249	18-5719249	CT	CTT	.	.	PR	GT	0/0	0/1	0/0
18	5720119	18-5720119	A	AT	.	.	PR	GT	0/0	0/1	0/0
18	5720173	18-5720173	CTT	C	.	.	PR	GT	0/1	0/1	0/1
18	5720195	18-5720195	T	A	.	.	PR	GT	0/0	0/1	0/0
18	5720476	18-5720476	T	C	.	.	PR	GT	0/0	0/1	0/0
18	5720873	18-5720873	A	G	.	.	PR	GT	0/1	0/0	0/1
18	5721067	18-5721067	T	A	.	.	PR	GT	0/0	0/1	0/0
18	5721090	18-5721090	C	T	.	.	PR	GT	0/1	0/0	0/1
18	5721253	18-5721253	C	T	.	.	PR	GT	0/0	0/0	0/1
18	5721295	18-5721295	C	T	.	.	PR	GT	0/0	0/1	0/0
18	5721683	18-5721683	A	G	.	.	PR	GT	0/1	0/0	0/0
18	5722243	18-5722243	AT	A	.	.	PR	GT	0/1	0/0	0/1
18	5722249	18-5722249	T	A	.	.	PR	GT	0/1	0/0	0/1
18	5722678	18-5722678	T	C	.	.	PR	GT	0/0	0/1	0/0
18	5722734	18-5722734	CTTTTTTT	C	.	.	PR	GT	./.	0/1	0/0
18	5722766	18-5722766	A	T	.	.	PR	GT	0/0	0/0	0/1
18	5722767	18-5722767	C	T	.	.	PR	GT	0/0	0/0	0/1
18	5722890	18-5722890	C	CTT	.	.	PR	GT	0/0	0/1	0/0
18	5723192	18-5723192	C	T	.	.	PR	GT	0/1	0/0	0/1
18	5723229	18-5723229	T	A	.	.	PR	GT	0/1	0/0	0/1
18	5723414	18-5723414	A	G	.	.	PR	GT	0/1	0/1	0/1
18	5723551	18-5723551	C	T	.	.	PR	GT	0/1	0/0	0/1
18	5723592	18-5723592	G	A	.	.	PR	GT	0/1	0/0	0/1
18	5723610	18-5723610	G	C	.	.	PR	GT	0/0	0/1	0/0
18	5723622	18-5723622	G	A	.	.	PR	GT	0/1	0/0	0/1
18	5723654	18-5723654	C	G	.	.	PR	GT	0/1	0/0	0/1
18	5723762	18-5723762	T	A	.	.	PR	GT	0/0	0/1	0/0
18	5723873	18-5723873	G	A	.	.	PR	GT	0/0	0/1	0/0
18	5723952	18-5723952	G	C	.	.	PR	GT	0/0	0/1	0/0
18	5724116	18-5724116	C	T	.	.	PR	GT	0/0	0/1	0/0
18	5724304	18-5724304	G	C	.	.	PR	GT	0/1	0/0	0/1
18	5724454	18-5724454	C	T	.	.	PR	GT	0/1	0/0	0/1
18	5724850	18-5724850	G	T	.	.	PR	GT	0/1	0/0	0/1
18	5725141	18-5725141	CCAA	C	.	.	PR	GT	0/0	0/1	0/0
18	5725237	18-5725237	CAGAG	C	.	.	PR	GT	./.	0/1	0/0
18	5725546	18-5725546	C	T	.	.	PR	GT	0/1	0/0	0/1
18	5725708	18-5725708	C	T	.	.	PR	GT	0/1	0/0	0/1
18	5725801	18-5725801	C	T	.	.	PR	GT	0/0	0/1	0/0
18	5726072	18-5726072	G	C	.	.	PR	GT	0/1	0/1	0/1
18	5726506	18-5726506	C	T	.	.	PR	GT	0/0	0/1	0/0
18	5726760	18-5726760	G	GGGCTGCCT	.	.	PR	GT	0/1	0/1	0/1
18	5726921	18-5726921	G	GA	.	.	PR	GT	0/1	0/1	0/1
18	5726940	18-5726940	G	A	.	.	PR	GT	0/1	0/1	0/1
18	5727077	18-5727077	T	A	.	.	PR	GT	0/1	0/1	0/1
18	5727078	18-5727078	G	A	.	.	PR	GT	0/1	0/1	0/1
18	5727977	18-5727977	G	A	.	.	PR	GT	0/1	0/1	0/1
18	5728750	18-5728750	G	C	.	.	PR	GT	0/1	0/1	0/1
18	5728847	18-5728847	T	C	.	.	PR	GT	0/1	0/1	0/1
18	5729066	18-5729066	A	AGTAGGTACCTTTCATAGCC	.	.	PR	GT	0/1	0/0	0/1
18	5729088	18-5729088	T	C	.	.	PR	GT	0/1	0/0	0/1
18	5729193	18-5729193	T	C	.	.	PR	GT	0/1	0/1	0/1
18	5729385	18-5729385	G	A	.	.	PR	GT	0/0	0/1	0/0
18	5729457	18-5729457	G	A	.	.	PR	GT	0/1	0/1	0/1
18	5729544	18-5729544	A	G	.	.	PR	GT	0/1	0/1	0/1
18	5729748	18-5729748	A	C	.	.	PR	GT	0/1	0/1	0/1
18	5730219	18-5730219	A	C	.	.	PR	GT	0/0	0/1	0/0
18	5730515	18-5730515	C	G	.	.	PR	GT	0/1	0/1	0/1
18	5730696	18-5730696	T	A	.	.	PR	GT	0/1	0/0	0/1
18	5730730	18-5730730	A	G	.	.	PR	GT	0/1	0/1	0/1
18	5731039	18-5731039	C	T	.	.	PR	GT	0/1	0/0	0/1
18	5731396	18-5731396	TGGATAGTATGTATCTATGTACCTACA	T	.	.	PR	GT	0/1	0/0	0/1
18	5731439	18-5731439	G	A	.	.	PR	GT	0/0	0/1	0/0
18	5731631	18-5731631	G	T	.	.	PR	GT	0/1	0/1	0/1
18	5731703	18-5731703	A	G	.	.	PR	GT	0/0	0/1	0/0
18	5732058	18-5732058	A	AT	.	.	PR	GT	0/0	0/1	0/0
18	5732112	18-5732112	T	TTC	.	.	PR	GT	0/1	0/1	0/1
18	5732464	18-5732464	G	T	.	.	PR	GT	0/1	0/1	0/1
18	5732876	18-5732876	G	GGATT	.	.	PR	GT	0/1	0/0	0/1
18	5733899	18-5733899	T	C	.	.	PR	GT	0/1	0/0	0/1
18	5733922	18-5733922	AT	A	.	.	PR	GT	0/1	0/0	0/1
18	5734054	18-5734054	C	A	.	.	PR	GT	0/1	0/0	0/1
18	5734059	18-5734059	C	CAT	.	.	PR	GT	0/1	0/0	0/1
18	5734507	18-5734507	T	TA	.	.	PR	GT	0/1	0/0	0/1
18	5734538	18-5734538	A	C	.	.	PR	GT	0/0	0/1	0/0
18	5734542	18-5734542	A	C	.	.	PR	GT	0/0	0/1	0/0
18	5734566	18-5734566	*	A	.	.	PR	GT	0/1	0/0	0/0
18	5734751	18-5734751	C	T	.	.	PR	GT	0/0	0/1	0/0
18	5734862	18-5734862	A	G	.	.	PR	GT	0/1	0/0	0/1
18	5734865	18-5734865	G	A	.	.	PR	GT	0/1	0/0	0/1
18	5736101	18-5736101	A	G	.	.	PR	GT	0/1	0/0	0/1
18	5736511	18-5736511	A	G	.	.	PR	GT	0/1	0/0	0/1
18	5736566	18-5736566	C	CG	.	.	PR	GT	0/1	0/1	0/1
18	5736927	18-5736927	G	A	.	.	PR	GT	0/1	0/0	0/1
18	5737111	18-5737111	TA	TAAA	.	.	PR	GT	0/1	./.	0/1
18	5737243	18-5737243	T	C	.	.	PR	GT	0/1	0/0	0/1
18	5737261	18-5737261	CATAAATAA	CATAA	.	.	PR	GT	0/1	0/0	0/1
18	5737287	18-5737287	T	TAAATAAATAAATAAATAAATAAATA	.	.	PR	GT	0/1	0/1	0/1
18	5737299	18-5737299	*	TAAATAAATAAATA	.	.	PR	GT	0/1	0/0	0/1
18	5737303	18-5737303	*	TAAATAAATA	.	.	PR	GT	0/1	0/0	0/1
18	5737659	18-5737659	A	C	.	.	PR	GT	0/1	0/0	0/1
18	5737702	18-5737702	G	GTAGTTGAGTCTGCCCTATACACAGATGCCCTATATTCTGTT	.	.	PR	GT	0/1	0/0	0/1
18	5737790	18-5737790	C	T	.	.	PR	GT	0/1	0/0	0/1
18	5737887	18-5737887	T	C	.	.	PR	GT	0/1	0/0	0/1
18	5738051	18-5738051	A	G	.	.	PR	GT	0/1	0/0	0/1
18	5738074	18-5738074	A	G	.	.	PR	GT	0/1	0/0	0/1
18	5738274	18-5738274	T	C	.	.	PR	GT	0/1	0/0	0/1
18	5738275	18-5738275	G	A	.	.	PR	GT	0/1	0/0	0/1
18	5738293	18-5738293	A	G	.	.	PR	GT	0/1	0/0	0/1
18	5738338	18-5738338	C	CCT	.	.	PR	GT	0/1	0/0	0/1
18	5738379	18-5738379	T	TA	.	.	PR	GT	0/0	0/0	0/1
18	5738386	18-5738386	AAAT	A	.	.	PR	GT	0/1	0/0	0/1
18	5738389	18-5738389	T	A	.	.	PR	GT	0/1	0/1	0/1
18	5738692	18-5738692	A	C	.	.	PR	GT	0/1	0/0	0/1
18	5738703	18-5738703	A	G	.	.	PR	GT	0/1	0/0	0/1
18	5738845	18-5738845	A	C	.	.	PR	GT	0/1	0/0	0/1
18	5738882	18-5738882	G	T	.	.	PR	GT	0/1	0/0	0/1
18	5738934	18-5738934	C	CT	.	.	PR	GT	0/1	0/0	0/1
18	5738961	18-5738961	T	A	.	.	PR	GT	0/1	0/0	0/1
18	5738962	18-5738962	A	T	.	.	PR	GT	0/1	0/0	0/1
18	5738994	18-5738994	C	T	.	.	PR	GT	0/1	0/0	0/1
18	5739100	18-5739100	T	TTG	.	.	PR	GT	0/1	0/0	0/1
18	5739104	18-5739104	TCACTTGGGTGCCCA	T	.	.	PR	GT	0/1	0/0	0/1
18	5739293	18-5739293	C	T	.	.	PR	GT	0/1	0/0	0/1
18	5739513	18-5739513	G	A	.	.	PR	GT	0/1	0/0	0/1
18	5740009	18-5740009	G	A	.	.	PR	GT	0/1	0/0	0/1
18	5740632	18-5740632	TTC	T	.	.	PR	GT	0/0	0/1	0/0
18	5740671	18-5740671	C	CCTCTCTCTCT	.	.	PR	GT	0/1	0/0	0/1
18	5740868	18-5740868	T	C	.	.	PR	GT	0/1	0/0	0/1
18	5740913	18-5740913	T	TCTTGG	.	.	PR	GT	0/1	0/0	0/1
18	5741001	18-5741001	A	G	.	.	PR	GT	0/1	0/0	0/1
18	5741213	18-5741213	A	G	.	.	PR	GT	0/1	0/1	0/1
18	5742683	18-5742683	G	A	.	.	PR	GT	0/1	0/0	0/1
18	5743124	18-5743124	T	G	.	.	PR	GT	0/1	0/0	0/1
18	5743565	18-5743565	C	T	.	.	PR	GT	0/0	0/1	0/0
18	5744206	18-5744206	GC	GCC	.	.	PR	GT	0/0	0/0	0/1
18	5744207	18-5744207	*	C	.	.	PR	GT	0/0	0/0	0/1
18	5745204	18-5745204	C	T	.	.	PR	GT	0/1	0/0	0/1
18	5745503	18-5745503	A	C	.	.	PR	GT	0/1	0/0	0/1
18	5745511	18-5745511	C	T	.	.	PR	GT	0/0	0/1	0/0
18	5746218	18-5746218	T	A	.	.	PR	GT	0/1	0/0	0/1
18	5746645	18-5746645	A	G	.	.	PR	GT	0/1	0/0	0/1
18	5746691	18-5746691	G	A	.	.	PR	GT	0/1	0/0	0/1
18	5746879	18-5746879	G	A	.	.	PR	GT	0/1	0/0	0/1
18	5746892	18-5746892	T	C	.	.	PR	GT	0/1	0/0	0/1
18	5747289	18-5747289	G	A	.	.	PR	GT	0/1	0/0	0/1
18	5747772	18-5747772	G	A	.	.	PR	GT	0/1	0/0	0/1
18	5747775	18-5747775	C	T	.	.	PR	GT	0/1	0/0	0/1
18	5747953	18-5747953	G	A	.	.	PR	GT	0/1	0/0	0/1
18	5748048	18-5748048	A	C	.	.	PR	GT	0/1	0/0	0/1
18	5748259	18-5748259	G	GT	.	.	PR	GT	0/1	0/0	0/1
18	5748329	18-5748329	C	T	.	.	PR	GT	0/1	0/0	0/1
18	5748847	18-5748847	C	T	.	.	PR	GT	0/1	0/0	0/1
18	5749242	18-5749242	T	C	.	.	PR	GT	0/1	0/0	0/1
18	5750312	18-5750312	A	T	.	.	PR	GT	0/1	0/0	0/1
18	5750314	18-5750314	TA	T	.	.	PR	GT	0/1	0/0	0/1
18	5750521	18-5750521	GAA	G	.	.	PR	GT	0/1	0/0	0/1
18	5750572	18-5750572	G	GAA	.	.	PR	GT	0/0	0/1	0/0
18	5750595	18-5750595	AAAAGAAAAG	AAAAGAAAAGAAAGAAAAG	.	.	PR	GT	0/1	0/0	0/1
18	5750599	18-5750599	GAAAAGA	GAAAAGAAAAGAAAAGAAAGAAAAAAGAAAAAAAAGA	.	.	PR	GT	0/0	1/1	0/0
18	5750621	18-5750621	*	A	.	.	PR	GT	0/1	./.	0/1
18	5750626	18-5750626	*	GAAAGAAAAGAAAAGAAAAA	.	.	PR	GT	0/1	./.	0/1
18	5750645	18-5750645	G	A	.	.	PR	GT	0/1	./.	0/1
18	5750688	18-5750688	G	GA	.	.	PR	GT	0/1	0/0	0/1
18	5750714	18-5750714	A	G	.	.	PR	GT	0/1	0/0	0/1
18	5750869	18-5750869	CTT	CTTT	.	.	PR	GT	0/1	./.	0/1
18	5750880	18-5750880	T	TAA	.	.	PR	GT	0/0	0/1	0/0
18	5751010	18-5751010	C	T	.	.	PR	GT	0/1	0/1	0/1
18	5753270	18-5753270	GA	GAA	.	.	PR	GT	0/0	0/0	0/1
18	5753341	18-5753341	G	GA	.	.	PR	GT	0/1	0/1	0/1
18	5754689	18-5754689	G	A	.	.	PR	GT	0/0	0/1	0/0
18	5756669	18-5756669	A	G	.	.	PR	GT	0/1	0/1	0/1
18	5758231	18-5758231	T	C	.	.	PR	GT	0/1	0/0	0/1
18	5758693	18-5758693	G	T	.	.	PR	GT	0/0	0/1	0/0
18	5758752	18-5758752	G	T	.	.	PR	GT	0/0	0/1	0/0
18	5758811	18-5758811	A	G	.	.	PR	GT	0/0	0/1	0/0
18	5758868	18-5758868	A	T	.	.	PR	GT	0/0	0/0	0/1
18	5758910	18-5758910	G	T	.	.	PR	GT	0/0	0/0	0/1
18	5758961	18-5758961	G	A	.	.	PR	GT	0/0	0/0	0/1
18	5758980	18-5758980	G	T	.	.	PR	GT	0/0	0/1	0/1
18	5758982	18-5758982	TG	T	.	.	PR	GT	0/0	0/1	0/1
18	5758999	18-5758999	T	C	.	.	PR	GT	0/0	0/1	0/1
18	5759055	18-5759055	T	TA	.	.	PR	GT	0/1	0/1	0/1
18	5759146	18-5759146	T	C	.	.	PR	GT	0/1	0/1	0/1
18	5759454	18-5759454	G	GT	.	.	PR	GT	0/0	0/0	0/1
18	5759458	18-5759458	C	G	.	.	PR	GT	0/0	0/0	0/1
18	5760181	18-5760181	TA	T	.	.	PR	GT	0/1	0/1	0/0
18	5760741	18-5760741	CTAAT	C	.	.	PR	GT	0/1	0/0	0/1
18	5762361	18-5762361	T	TA	.	.	PR	GT	0/1	0/1	0/1
18	5763851	18-5763851	CT	C	.	.	PR	GT	0/0	0/1	0/0
18	5765079	18-5765079	G	T	.	.	PR	GT	0/1	0/0	0/1
18	5765445	18-5765445	A	G	.	.	PR	GT	0/1	0/0	0/1
18	5765712	18-5765712	T	G	.	.	PR	GT	0/1	0/0	0/1
18	5765793	18-5765793	T	G	.	.	PR	GT	0/1	0/0	0/0
18	5766495	18-5766495	G	A	.	.	PR	GT	0/1	0/0	0/1
18	5766986	18-5766986	A	AT	.	.	PR	GT	0/1	0/0	0/1
18	5766989	18-5766989	A	T	.	.	PR	GT	0/1	0/0	0/1
18	5767005	18-5767005	C	T	.	.	PR	GT	0/1	0/0	0/1
18	5767312	18-5767312	G	A	.	.	PR	GT	0/0	0/1	0/0
18	5767584	18-5767584	C	T	.	.	PR	GT	0/1	0/0	0/1
18	5768120	18-5768120	AT	A	.	.	PR	GT	0/1	0/0	0/0
18	5769049	18-5769049	G	T	.	.	PR	GT	0/0	0/1	0/0
18	5769230	18-5769230	GT	G	.	.	PR	GT	0/1	0/0	0/1
18	5770679	18-5770679	C	T	.	.	PR	GT	0/1	0/0	0/1
18	5772293	18-5772293	A	AGGCGGTG	.	.	PR	GT	0/1	0/0	0/1
18	5772319	18-5772319	T	C	.	.	PR	GT	0/1	0/0	0/1
18	5772648	18-5772648	T	C	.	.	PR	GT	0/1	0/0	0/1
18	5772776	18-5772776	CCT	C	.	.	PR	GT	0/1	0/0	0/1
18	5772791	18-5772791	C	CTG	.	.	PR	GT	0/1	0/0	0/1
18	5773714	18-5773714	C	T	.	.	PR	GT	0/1	0/0	0/1
18	5773719	18-5773719	C	A	.	.	PR	GT	0/1	0/0	0/1
18	5773857	18-5773857	T	C	.	.	PR	GT	0/1	0/0	0/1
18	5773859	18-5773859	C	G	.	.	PR	GT	0/1	0/0	0/1
18	5774307	18-5774307	CT	C	.	.	PR	GT	0/0	0/1	0/0
18	5774320	18-5774320	TA	T	.	.	PR	GT	0/1	0/1	0/1
18	5774331	18-5774331	T	A	.	.	PR	GT	0/0	0/1	0/0
18	5774471	18-5774471	C	T	.	.	PR	GT	0/0	0/1	0/0
18	5774834	18-5774834	C	T	.	.	PR	GT	0/1	0/1	0/1
18	5775420	18-5775420	G	T	.	.	PR	GT	0/0	0/0	0/1
18	5775597	18-5775597	G	A	.	.	PR	GT	0/1	0/0	0/1
18	5775629	18-5775629	C	T	.	.	PR	GT	0/0	0/1	0/0
18	5776164	18-5776164	A	G	.	.	PR	GT	0/1	0/0	0/1
18	5776318	18-5776318	G	A	.	.	PR	GT	0/1	0/0	0/1
18	5776480	18-5776480	A	T	.	.	PR	GT	0/1	0/0	0/1
18	5777171	18-5777171	C	T	.	.	PR	GT	0/1	0/1	0/1
18	5777212	18-5777212	C	CG	.	.	PR	GT	0/1	0/1	0/1
18	5778556	18-5778556	A	*	.	.	PR	GT	./.	./.	0/1
18	5778557	18-5778557	A	*	.	.	PR	GT	./.	./.	0/1
18	5778558	18-5778558	A	*	.	.	PR	GT	./.	0/0	0/1
18	5778930	18-5778930	G	A	.	.	PR	GT	0/1	0/0	0/1
18	5779141	18-5779141	A	G	.	.	PR	GT	0/1	0/0	0/1
18	5779699	18-5779699	A	T	.	.	PR	GT	0/1	0/0	0/1
18	5779837	18-5779837	C	T	.	.	PR	GT	0/1	0/0	0/1
18	5779936	18-5779936	C	T	.	.	PR	GT	0/1	0/0	0/1
18	5779987	18-5779987	C	T	.	.	PR	GT	0/1	0/0	0/1
18	5780282	18-5780282	A	G	.	.	PR	GT	0/1	0/0	0/1
18	5780550	18-5780550	A	G	.	.	PR	GT	0/1	0/1	0/1
18	5780655	18-5780655	A	G	.	.	PR	GT	0/0	0/1	0/0
18	5780657	18-5780657	A	G	.	.	PR	GT	0/1	0/0	0/1
18	5780694	18-5780694	AT	A	.	.	PR	GT	0/1	0/1	0/1
18	5780699	18-5780699	T	A	.	.	PR	GT	0/1	0/0	0/1
18	5781262	18-5781262	C	A	.	.	PR	GT	0/1	0/0	0/1
18	5781522	18-5781522	A	T	.	.	PR	GT	0/1	0/0	0/1
18	5781662	18-5781662	T	C	.	.	PR	GT	0/1	0/0	0/1
18	5782889	18-5782889	C	T	.	.	PR	GT	0/1	0/0	0/1
18	5782973	18-5782973	T	C	.	.	PR	GT	0/1	0/0	0/1
18	5783067	18-5783067	A	G	.	.	PR	GT	0/1	0/0	0/1
18	5783261	18-5783261	C	T	.	.	PR	GT	0/1	0/0	0/1
18	5783395	18-5783395	G	T	.	.	PR	GT	0/1	0/0	0/1
18	5783508	18-5783508	TTATA	TTA	.	.	PR	GT	0/1	0/1	0/1
18	5783524	18-5783524	AT	A	.	.	PR	GT	0/1	./.	0/1
18	5783525	18-5783525	T	*	.	.	PR	GT	0/1	0/0	0/1
18	5783679	18-5783679	C	T	.	.	PR	GT	0/1	0/0	0/1
18	5783874	18-5783874	C	CAAT	.	.	PR	GT	0/1	0/0	0/1
18	5784455	18-5784455	A	G	.	.	PR	GT	0/1	0/0	0/1
18	5784504	18-5784504	G	A	.	.	PR	GT	0/1	0/0	0/1
18	5784747	18-5784747	C	CA	.	.	PR	GT	0/1	0/0	0/1
18	5784948	18-5784948	C	T	.	.	PR	GT	0/1	0/0	0/1
18	5785097	18-5785097	AT	A	.	.	PR	GT	0/1	0/0	0/1
18	5785204	18-5785204	G	T	.	.	PR	GT	0/0	0/1	0/0
18	5785298	18-5785298	TAAAA	TA	.	.	PR	GT	0/1	./.	0/1
18	5785707	18-5785707	T	G	.	.	PR	GT	0/1	0/0	0/1
18	5786471	18-5786471	GT	G	.	.	PR	GT	0/1	0/1	0/0
18	5786473	18-5786473	A	T	.	.	PR	GT	0/1	0/1	0/0
18	5787379	18-5787379	C	T	.	.	PR	GT	0/1	0/1	0/1
18	5788880	18-5788880	C	A	.	.	PR	GT	0/1	0/1	0/1
18	5789905	18-5789905	A	T	.	.	PR	GT	0/1	0/1	0/1
18	5789973	18-5789973	C	G	.	.	PR	GT	0/0	0/0	0/1
18	5792227	18-5792227	C	A	.	.	PR	GT	0/0	0/0	0/1
18	5792232	18-5792232	T	G	.	.	PR	GT	0/0	0/0	0/1
18	5796273	18-5796273	C	T	.	.	PR	GT	0/1	0/0	0/1
18	5796732	18-5796732	A	C	.	.	PR	GT	0/1	0/0	0/1
18	5798030	18-5798030	G	A	.	.	PR	GT	0/1	0/1	0/1
18	5800843	18-5800843	G	GT	.	.	PR	GT	0/1	0/0	0/1
18	5802295	18-5802295	C	T	.	.	PR	GT	0/0	0/1	0/0
18	5803913	18-5803913	T	C	.	.	PR	GT	0/1	0/0	0/0
18	5811395	18-5811395	G	A	.	.	PR	GT	0/1	0/0	0/1
18	5812147	18-5812147	G	A	.	.	PR	GT	0/1	0/0	0/0
18	5816699	18-5816699	ACCC	ACC	.	.	PR	GT	0/1	0/1	0/1
18	5817065	18-5817065	G	GAAGAA	.	.	PR	GT	0/1	0/0	0/1
18	5817517	18-5817517	A	G	.	.	PR	GT	0/1	0/0	0/1
18	5817694	18-5817694	T	C	.	.	PR	GT	0/1	0/0	0/1
18	5819061	18-5819061	GTTT	GT	.	.	PR	GT	0/1	./.	0/1
18	5820381	18-5820381	A	T	.	.	PR	GT	0/1	0/0	0/1
18	5821112	18-5821112	GTTT	GTT	.	.	PR	GT	0/1	./.	0/1
18	5822093	18-5822093	G	C	.	.	PR	GT	0/1	0/0	0/1
18	5822873	18-5822873	C	T	.	.	PR	GT	0/1	0/0	0/1
18	5822911	18-5822911	A	G	.	.	PR	GT	0/1	0/0	0/1
18	5832157	18-5832157	T	C	.	.	PR	GT	0/0	0/1	0/0
18	5832200	18-5832200	CT	C	.	.	PR	GT	0/0	0/1	0/0
18	5832407	18-5832407	TA	TAA	.	.	PR	GT	0/0	0/1	0/0
18	5832892	18-5832892	C	G	.	.	PR	GT	0/1	0/1	0/1
18	5834696	18-5834696	C	G	.	.	PR	GT	0/1	0/0	0/1
18	5836024	18-5836024	T	C	.	.	PR	GT	0/1	0/0	0/1
18	5837435	18-5837435	G	T	.	.	PR	GT	0/1	0/0	0/1
18	5837445	18-5837445	T	A	.	.	PR	GT	0/0	0/1	0/0
18	5838129	18-5838129	T	C	.	.	PR	GT	0/1	0/0	0/1
18	5838245	18-5838245	G	A	.	.	PR	GT	0/0	0/1	0/0
18	5838371	18-5838371	T	C	.	.	PR	GT	0/1	0/0	0/1
18	5839512	18-5839512	A	AT	.	.	PR	GT	0/1	0/0	0/1
18	5841209	18-5841209	C	A	.	.	PR	GT	0/1	0/1	0/1
18	5841226	18-5841226	C	T	.	.	PR	GT	0/1	0/1	0/1
18	5841228	18-5841228	G	A	.	.	PR	GT	0/1	0/1	0/1
18	5841299	18-5841299	TA	T	.	.	PR	GT	0/1	0/1	0/1
18	5841390	18-5841390	G	A	.	.	PR	GT	0/1	0/1	0/1
18	5843359	18-5843359	T	C	.	.	PR	GT	0/0	0/1	0/0
18	5843597	18-5843597	C	CT	.	.	PR	GT	0/0	0/1	0/0
18	5843601	18-5843601	TC	T	.	.	PR	GT	0/1	0/0	0/0
18	5845707	18-5845707	C	CTGACATCTTTCTTTCTTTTTTTTTTTTTTTTTTTTTTTTTTT	.	.	PR	GT	0/1	0/0	0/1
18	5849307	18-5849307	T	TA	.	.	PR	GT	0/1	0/0	0/0
18	5851546	18-5851546	A	T	.	.	PR	GT	0/0	0/1	0/0
18	5852033	18-5852033	G	A	.	.	PR	GT	0/0	0/1	0/0
18	5852609	18-5852609	GTGTA	G	.	.	PR	GT	0/1	0/1	0/0
18	5852611	18-5852611	G	GTA	.	.	PR	GT	0/1	./.	0/0
18	5852844	18-5852844	TA	T	.	.	PR	GT	0/0	0/1	0/0
18	5853398	18-5853398	CAGAG	CAG	.	.	PR	GT	0/1	0/1	0/0
18	5856024	18-5856024	T	TG	.	.	PR	GT	0/0	0/1	0/0
18	5858163	18-5858163	A	G	.	.	PR	GT	0/0	0/1	0/0
18	5858192	18-5858192	A	T	.	.	PR	GT	0/0	0/1	0/0
18	5861620	18-5861620	AT	A	.	.	PR	GT	0/0	0/1	0/0
18	5861623	18-5861623	T	C	.	.	PR	GT	0/1	0/0	0/0
18	5865039	18-5865039	C	T	.	.	PR	GT	0/0	0/1	0/0
18	5865260	18-5865260	CA	C	.	.	PR	GT	0/1	0/1	0/0
18	5867057	18-5867057	A	ATAAC	.	.	PR	GT	0/0	0/1	0/0
18	5867069	18-5867069	CTAAA	C	.	.	PR	GT	0/0	0/1	0/0
18	5869388	18-5869388	G	A	.	.	PR	GT	0/0	0/1	0/0
18	5872284	18-5872284	T	G	.	.	PR	GT	0/0	0/1	0/0
18	5878539	18-5878539	AAAAGAAAGAAAGAAAGAAAGAAAGAAAGAAAGAAAGAAAGAAAGAAAGAAAGAGAAAGAAAGAAAGAGGAAG	AAAG	.	.	PR	GT	0/0	./.	1/1
18	5878540	18-5878540	AAAGAAAGAAAGAAAGAAAGAAAGAAAGAAAGAAAGAAAGAAAGAAAGAAAGAGAAAGAAAGAAAGAGG	*	.	.	PR	GT	0/0	./.	1/1
18	5878544	18-5878544	AAAGAAAGAAAGAAAGAAAGAAAGAAAGAAAGAAAGAAAGAAAGAAAGAGAAAGAAAGAAAGAGG	*	.	.	PR	GT	0/0	0/0	1/1
18	5878546	18-5878546	AGAAAGAAAGAAAGAAAGAAAGAAAGAAAGAAAGAAAGAAAGAAAGAGAAAGAAAGAAAGAG	*	.	.	PR	GT	0/0	0/0	1/1
18	5878548	18-5878548	AAAGAAAGAAAGAAAGAAAGAAAGAAAGAAAGAAAGAAAGAAAGAGAAAGAAAGAAAGAGG	*	.	.	PR	GT	0/0	0/0	1/1
18	5878552	18-5878552	AAAGAAAGAAAGAAAGAAAGAAAGAAAGAAAGAAAGAAAGAGAAAGAAAGAAAGAGG	*	.	.	PR	GT	0/0	0/0	1/1
18	5878555	18-5878555	G	*	.	.	PR	GT	0/0	0/0	1/1
18	5878556	18-5878556	AAAG	*	.	.	PR	GT	0/0	0/0	1/1
18	5878568	18-5878568	AAAGAAAGAAAGAAAGAAAGAAAGAGAAAGAAAGAAAGAGG	*	.	.	PR	GT	0/0	0/0	1/1
18	5878589	18-5878589	AAG	*	.	.	PR	GT	0/0	0/0	1/1
18	5878592	18-5878592	AGAAAGAAAGAAAGAGG	*	.	.	PR	GT	0/0	0/0	1/1
18	5878593	18-5878593	G	*	.	.	PR	GT	0/0	0/0	1/1
18	5878595	18-5878595	A	*	.	.	PR	GT	0/0	0/0	1/1
18	5878603	18-5878603	AAG	*	.	.	PR	GT	0/0	0/0	1/1
18	5879511	18-5879511	CTG	C	.	.	PR	GT	0/0	0/1	0/0
18	5880645	18-5880645	AAAAAAAT	A	.	.	PR	GT	0/1	0/0	0/0
18	5880646	18-5880646	AT	AAAAAATT	.	.	PR	GT	0/1	0/0	0/0
18	5881952	18-5881952	C	T	.	.	PR	GT	0/0	0/1	0/0
18	5882145	18-5882145	A	G	.	.	PR	GT	0/0	0/1	0/0
18	5882223	18-5882223	G	A	.	.	PR	GT	0/0	0/1	0/0
18	5882596	18-5882596	A	G	.	.	PR	GT	0/0	0/1	0/0
18	5882673	18-5882673	C	T	.	.	PR	GT	0/0	0/1	0/0
18	5883479	18-5883479	A	G	.	.	PR	GT	0/0	0/1	0/0
18	5884032	18-5884032	A	G	.	.	PR	GT	0/0	0/1	0/0
18	5884033	18-5884033	T	G	.	.	PR	GT	0/0	0/1	0/0
18	5884271	18-5884271	A	G	.	.	PR	GT	0/0	0/1	0/0
18	5884333	18-5884333	T	C	.	.	PR	GT	0/0	0/1	0/0
18	5884800	18-5884800	G	T	.	.	PR	GT	0/0	0/1	0/0
18	5884960	18-5884960	A	C	.	.	PR	GT	0/0	0/1	0/0
18	5885061	18-5885061	C	A	.	.	PR	GT	0/0	0/1	0/0
18	5885312	18-5885312	A	G	.	.	PR	GT	0/0	0/1	0/0
18	5885333	18-5885333	T	C	.	.	PR	GT	0/0	0/1	0/0
18	5885374	18-5885374	G	A	.	.	PR	GT	0/0	0/1	0/0
18	5885510	18-5885510	C	T	.	.	PR	GT	0/1	0/1	0/0
18	5885551	18-5885551	T	C	.	.	PR	GT	0/1	0/1	0/0
18	5885557	18-5885557	G	A	.	.	PR	GT	0/1	0/1	0/0
18	5885578	18-5885578	G	A	.	.	PR	GT	0/1	0/1	0/0
18	5885587	18-5885587	G	A	.	.	PR	GT	0/0	0/1	0/0
18	5885594	18-5885594	T	G	.	.	PR	GT	0/1	0/0	0/0
18	5885697	18-5885697	G	T	.	.	PR	GT	0/0	0/1	./.
18	5885872	18-5885872	T	G	.	.	PR	GT	0/0	1/1	./.
18	5885907	18-5885907	G	T	.	.	PR	GT	0/0	1/1	./.
18	5885908	18-5885908	C	G	.	.	PR	GT	0/0	1/1	./.
18	5886595	18-5886595	T	C	.	.	PR	GT	./.	0/0	0/1
18	5886726	18-5886726	A	G	.	.	PR	GT	0/0	0/1	0/0
18	5886779	18-5886779	A	C	.	.	PR	GT	0/0	0/1	0/0
18	5886823	18-5886823	T	A	.	.	PR	GT	0/0	0/1	0/0
18	5886961	18-5886961	C	A	.	.	PR	GT	0/0	0/1	0/0
18	5887010	18-5887010	G	T	.	.	PR	GT	0/0	0/1	0/0
18	5887065	18-5887065	GA	G	.	.	PR	GT	0/0	0/1	0/0
18	5887162	18-5887162	T	C	.	.	PR	GT	0/0	0/1	0/0
18	5887167	18-5887167	A	C	.	.	PR	GT	0/0	0/1	0/0
18	5887909	18-5887909	A	AT	.	.	PR	GT	0/0	0/1	0/0
18	5887979	18-5887979	A	C	.	.	PR	GT	0/0	0/1	0/0
18	5888027	18-5888027	T	C	.	.	PR	GT	0/0	0/1	0/0
18	5888100	18-5888100	A	G	.	.	PR	GT	0/0	0/1	0/0
18	5888258	18-5888258	C	A	.	.	PR	GT	0/0	0/1	0/0
18	5888326	18-5888326	T	C	.	.	PR	GT	0/0	0/1	0/0
18	5888434	18-5888434	T	C	.	.	PR	GT	0/0	0/1	0/0
18	5888464	18-5888464	C	T	.	.	PR	GT	0/0	0/1	0/0
18	5888545	18-5888545	A	G	.	.	PR	GT	0/0	0/1	0/0
18	5888585	18-5888585	A	C	.	.	PR	GT	0/0	0/1	0/0
18	5888883	18-5888883	C	T	.	.	PR	GT	0/0	0/1	0/0
18	5889013	18-5889013	C	T	.	.	PR	GT	0/0	0/1	0/0
18	5889187	18-5889187	C	T	.	.	PR	GT	0/0	0/1	0/0
18	5889223	18-5889223	TAAA	TA	.	.	PR	GT	./.	0/1	0/0
18	5889244	18-5889244	G	T	.	.	PR	GT	0/0	0/1	0/0
18	5889251	18-5889251	A	G	.	.	PR	GT	0/0	0/1	0/0
18	5890021	18-5890021	ATCTC	A	.	.	PR	GT	./.	0/1	0/0
18	5890196	18-5890196	C	T	.	.	PR	GT	0/0	0/1	0/0
18	5890473	18-5890473	GAGA	G	.	.	PR	GT	0/0	0/1	0/0
18	5890665	18-5890665	T	A	.	.	PR	GT	0/0	0/1	0/0
18	5890693	18-5890693	G	A	.	.	PR	GT	0/0	0/1	0/0
18	5890795	18-5890795	T	A	.	.	PR	GT	0/0	0/1	0/0
18	5891092	18-5891092	G	A	.	.	PR	GT	0/0	0/1	0/0
18	5891135	18-5891135	G	A	.	.	PR	GT	0/0	0/1	0/0
18	5891157	18-5891157	A	G	.	.	PR	GT	0/0	0/1	0/0
18	5891183	18-5891183	G	T	.	.	PR	GT	0/0	0/1	0/0
18	5891267	18-5891267	T	C	.	.	PR	GT	0/0	0/1	0/0
18	5891378	18-5891378	A	AT	.	.	PR	GT	0/0	0/1	0/0
18	5891495	18-5891495	C	T	.	.	PR	GT	0/0	0/1	0/0
18	5891514	18-5891514	C	A	.	.	PR	GT	0/0	0/1	0/0
18	5891533	18-5891533	T	C	.	.	PR	GT	0/0	0/1	0/0
18	5891560	18-5891560	C	CCTCTCT	.	.	PR	GT	0/0	0/1	0/0
18	5891587	18-5891587	CTCTG	C	.	.	PR	GT	./.	0/1	0/0
18	5891622	18-5891622	GTA	GTATA	.	.	PR	GT	0/0	0/1	0/0
18	5891640	18-5891640	A	ATATATATT	.	.	PR	GT	0/0	0/1	0/0
18	5891642	18-5891642	*	ATATATT	.	.	PR	GT	0/0	0/1	0/0
18	5892125	18-5892125	G	A	.	.	PR	GT	0/0	0/1	0/0
18	5892317	18-5892317	T	C	.	.	PR	GT	0/0	0/1	0/0
18	5892498	18-5892498	C	G	.	.	PR	GT	0/0	0/1	0/0
18	5893303	18-5893303	T	G	.	.	PR	GT	0/0	0/1	0/0
18	5893376	18-5893376	T	C	.	.	PR	GT	0/0	0/1	0/0
18	5893442	18-5893442	A	G	.	.	PR	GT	0/0	0/1	0/0
18	5893633	18-5893633	GCCAACCA	G	.	.	PR	GT	0/0	0/1	0/0
18	5893690	18-5893690	A	T	.	.	PR	GT	0/0	0/1	0/0
18	5893788	18-5893788	C	T	.	.	PR	GT	0/0	0/1	0/0
18	5893929	18-5893929	A	G	.	.	PR	GT	0/0	0/1	0/0
18	5894070	18-5894070	A	G	.	.	PR	GT	0/0	0/1	0/0
18	5894110	18-5894110	A	T	.	.	PR	GT	0/0	0/1	0/0
18	5894297	18-5894297	T	C	.	.	PR	GT	0/0	0/1	0/0
18	5894369	18-5894369	T	C	.	.	PR	GT	0/0	0/1	0/0
18	5897238	18-5897238	T	C	.	.	PR	GT	0/0	0/1	0/0
18	5897539	18-5897539	GGGTAAACTAA	G	.	.	PR	GT	0/0	0/1	0/0
18	5898546	18-5898546	AAG	A	.	.	PR	GT	0/0	0/1	0/0
18	5898816	18-5898816	A	G	.	.	PR	GT	0/0	0/1	0/0
18	5898979	18-5898979	T	A	.	.	PR	GT	0/0	0/1	0/0
18	5899045	18-5899045	C	T	.	.	PR	GT	0/0	0/1	0/0
18	5899722	18-5899722	T	G	.	.	PR	GT	0/0	0/1	0/0
18	5902259	18-5902259	C	A	.	.	PR	GT	0/0	0/1	0/0
18	5902381	18-5902381	C	T	.	.	PR	GT	0/0	0/1	0/0
18	5903792	18-5903792	C	T	.	.	PR	GT	0/0	0/1	0/0
18	5903926	18-5903926	G	A	.	.	PR	GT	0/0	0/1	0/0
18	5903951	18-5903951	A	C	.	.	PR	GT	0/0	0/1	0/0
18	5904056	18-5904056	G	A	.	.	PR	GT	0/0	0/1	0/0
18	5904148	18-5904148	T	G	.	.	PR	GT	0/0	0/1	0/0
18	5904691	18-5904691	T	C	.	.	PR	GT	0/0	0/1	0/0
18	5905387	18-5905387	C	T	.	.	PR	GT	0/0	0/1	0/0
18	5905565	18-5905565	C	G	.	.	PR	GT	0/0	0/1	0/0
18	5905594	18-5905594	TC	T	.	.	PR	GT	0/0	0/1	0/0
18	5906988	18-5906988	T	C	.	.	PR	GT	0/0	0/1	0/0
18	5907386	18-5907386	G	A	.	.	PR	GT	0/0	0/1	0/0
18	5907720	18-5907720	G	A	.	.	PR	GT	0/1	0/0	0/0
18	5907938	18-5907938	G	T	.	.	PR	GT	0/0	0/1	0/0
18	5908162	18-5908162	CA	C	.	.	PR	GT	0/0	0/1	0/0
18	5908817	18-5908817	C	A	.	.	PR	GT	0/0	0/1	0/0
18	5908873	18-5908873	CT	CTT	.	.	PR	GT	0/1	./.	0/0
18	5909470	18-5909470	T	C	.	.	PR	GT	0/0	0/1	0/0
18	5909545	18-5909545	C	T	.	.	PR	GT	0/0	0/1	0/0
18	5909778	18-5909778	G	A	.	.	PR	GT	0/0	0/1	0/0
18	5910063	18-5910063	C	T	.	.	PR	GT	0/0	0/1	0/0
18	5910140	18-5910140	C	T	.	.	PR	GT	0/0	0/1	0/0
18	5910744	18-5910744	TAG	T	.	.	PR	GT	0/0	0/1	0/0
18	5910880	18-5910880	C	T	.	.	PR	GT	0/0	0/1	0/0
18	5911058	18-5911058	A	T	.	.	PR	GT	0/0	0/1	0/0
18	5911360	18-5911360	T	C	.	.	PR	GT	0/0	0/1	0/0
18	5911388	18-5911388	A	G	.	.	PR	GT	0/0	0/1	0/0
18	5911565	18-5911565	C	A	.	.	PR	GT	0/0	0/1	0/0
18	5912011	18-5912011	TA	T	.	.	PR	GT	0/0	0/1	0/0
18	5912553	18-5912553	C	A	.	.	PR	GT	0/0	0/1	0/0
18	5913019	18-5913019	C	T	.	.	PR	GT	0/0	0/1	0/0
18	5913080	18-5913080	CT	C	.	.	PR	GT	0/0	0/1	0/0
18	5913089	18-5913089	G	C	.	.	PR	GT	0/0	0/1	0/0
18	5913484	18-5913484	G	A	.	.	PR	GT	0/0	0/1	0/0
18	5913506	18-5913506	GT	G	.	.	PR	GT	0/0	0/1	0/0
18	5913615	18-5913615	C	T	.	.	PR	GT	0/0	0/1	0/0
18	5913626	18-5913626	G	C	.	.	PR	GT	0/0	0/1	0/0
18	5913705	18-5913705	T	C	.	.	PR	GT	0/0	0/1	0/0
18	5913730	18-5913730	C	A	.	.	PR	GT	0/0	0/1	0/0
18	5914164	18-5914164	CTTTTTTT	C	.	.	PR	GT	./.	0/1	0/0
18	5914237	18-5914237	A	G	.	.	PR	GT	0/0	0/1	0/0
18	5914382	18-5914382	A	C	.	.	PR	GT	0/1	0/1	0/1
18	5914383	18-5914383	G	T	.	.	PR	GT	0/0	0/1	0/0
18	5914587	18-5914587	C	T	.	.	PR	GT	0/0	0/1	0/0
18	5914856	18-5914856	G	A	.	.	PR	GT	0/0	0/1	0/0
18	5915028	18-5915028	C	CTGTAT	.	.	PR	GT	0/0	0/1	0/0
18	5915036	18-5915036	A	AG	.	.	PR	GT	0/0	0/1	0/0
18	5915040	18-5915040	A	ACAGATACAGT	.	.	PR	GT	0/0	0/1	0/0
18	5915725	18-5915725	A	G	.	.	PR	GT	0/0	0/1	0/0
18	5916167	18-5916167	T	C	.	.	PR	GT	0/0	0/1	0/0
18	5916180	18-5916180	T	A	.	.	PR	GT	0/0	0/1	0/0
18	5916243	18-5916243	T	TA	.	.	PR	GT	0/0	0/1	0/0
18	5916399	18-5916399	G	A	.	.	PR	GT	0/0	0/1	0/0
18	5917069	18-5917069	T	C	.	.	PR	GT	0/0	0/1	0/0
18	5919609	18-5919609	C	T	.	.	PR	GT	0/0	0/1	0/0
18	5919702	18-5919702	T	A	.	.	PR	GT	0/1	0/0	0/0
18	5919703	18-5919703	A	T	.	.	PR	GT	0/0	0/1	0/0
18	5920733	18-5920733	T	C	.	.	PR	GT	0/0	0/1	0/0
18	5920742	18-5920742	G	A	.	.	PR	GT	0/0	0/1	0/0
18	5920823	18-5920823	A	T	.	.	PR	GT	0/0	0/1	0/0
18	5920945	18-5920945	C	T	.	.	PR	GT	0/0	0/1	0/0
18	5921038	18-5921038	C	T	.	.	PR	GT	0/0	0/1	0/0
18	5921039	18-5921039	GT	G	.	.	PR	GT	0/0	0/1	0/0
18	5921336	18-5921336	A	C	.	.	PR	GT	0/0	0/1	0/0
18	5922620	18-5922620	G	A	.	.	PR	GT	0/0	0/1	0/0
18	5922866	18-5922866	CT	C	.	.	PR	GT	0/1	0/1	0/0
18	5924133	18-5924133	T	A	.	.	PR	GT	0/0	0/1	0/0
18	5924555	18-5924555	CT	C	.	.	PR	GT	0/0	0/1	0/0
18	5925568	18-5925568	C	T	.	.	PR	GT	0/0	0/1	0/0
18	5927246	18-5927246	T	C	.	.	PR	GT	0/0	0/1	0/0
18	5927370	18-5927370	GTGTTGT	G	.	.	PR	GT	0/0	0/1	0/0
18	5927614	18-5927614	A	C	.	.	PR	GT	0/0	0/1	0/0
18	5927922	18-5927922	G	A	.	.	PR	GT	0/0	0/1	0/0
18	5928471	18-5928471	A	G	.	.	PR	GT	0/0	0/1	0/0
18	5930252	18-5930252	T	C	.	.	PR	GT	0/0	0/1	0/0
18	5930346	18-5930346	C	G	.	.	PR	GT	0/0	0/1	0/0
18	5930448	18-5930448	T	C	.	.	PR	GT	0/0	0/1	0/0
18	5930569	18-5930569	T	A	.	.	PR	GT	0/0	0/1	0/0
18	5930570	18-5930570	T	G	.	.	PR	GT	0/0	0/1	0/0
18	5930574	18-5930574	T	C	.	.	PR	GT	0/0	0/1	0/0
18	5931076	18-5931076	T	C	.	.	PR	GT	0/0	0/1	0/0
18	5931691	18-5931691	GA	GAA	.	.	PR	GT	0/0	0/1	0/0
18	5932575	18-5932575	G	A	.	.	PR	GT	0/0	0/1	0/0
18	5932583	18-5932583	C	T	.	.	PR	GT	0/0	0/1	0/0
18	5932703	18-5932703	C	T	.	.	PR	GT	0/0	0/1	0/0
18	5932779	18-5932779	C	A	.	.	PR	GT	0/0	0/1	0/0
18	5932952	18-5932952	A	G	.	.	PR	GT	0/0	0/1	0/0
18	5932989	18-5932989	G	A	.	.	PR	GT	0/0	0/1	0/0
18	5933017	18-5933017	C	T	.	.	PR	GT	0/0	0/1	0/0
18	5933145	18-5933145	T	A	.	.	PR	GT	0/0	0/1	0/0
18	5933792	18-5933792	G	A	.	.	PR	GT	0/0	0/1	0/0
18	5933962	18-5933962	C	T	.	.	PR	GT	0/0	0/1	0/0
18	5934184	18-5934184	CTA	C	.	.	PR	GT	0/0	0/1	0/0
18	5934196	18-5934196	G	A	.	.	PR	GT	0/0	0/1	0/0
18	5934696	18-5934696	G	T	.	.	PR	GT	0/0	0/1	0/0
18	5934834	18-5934834	GCCTA	G	.	.	PR	GT	0/0	0/1	0/0
18	5934839	18-5934839	T	G	.	.	PR	GT	0/0	0/1	0/0
18	5934865	18-5934865	A	ATAC	.	.	PR	GT	0/0	0/1	0/0
18	5935093	18-5935093	C	T	.	.	PR	GT	0/0	0/1	0/0
18	5935169	18-5935169	T	A	.	.	PR	GT	0/0	0/1	0/0
18	5935372	18-5935372	C	A	.	.	PR	GT	0/0	0/1	0/0
18	5935432	18-5935432	ATT	AT	.	.	PR	GT	0/1	./.	0/0
18	5935519	18-5935519	CG	C	.	.	PR	GT	0/0	0/1	0/0
18	5935520	18-5935520	G	*	.	.	PR	GT	0/0	0/1	0/0
18	5935623	18-5935623	CAATTAA	C	.	.	PR	GT	0/0	0/1	0/0
18	5935675	18-5935675	T	C	.	.	PR	GT	0/0	0/1	0/0
18	5935684	18-5935684	C	T	.	.	PR	GT	0/0	0/1	0/0
18	5935749	18-5935749	A	G	.	.	PR	GT	0/1	0/1	0/0
18	5935927	18-5935927	G	T	.	.	PR	GT	0/0	0/1	0/0
18	5935977	18-5935977	G	T	.	.	PR	GT	0/1	0/1	0/0
18	5936190	18-5936190	A	G	.	.	PR	GT	0/0	0/1	0/0
18	5936220	18-5936220	C	T	.	.	PR	GT	0/0	0/1	0/0
18	5936277	18-5936277	A	G	.	.	PR	GT	0/0	0/1	0/0
18	5936382	18-5936382	C	A	.	.	PR	GT	0/0	0/1	0/0
18	5936436	18-5936436	T	G	.	.	PR	GT	0/0	0/1	0/0
18	5936571	18-5936571	T	TA	.	.	PR	GT	0/1	0/0	0/0
18	5936583	18-5936583	AAAAAACAAC	A	.	.	PR	GT	0/0	0/1	0/0
18	5936860	18-5936860	T	C	.	.	PR	GT	0/0	0/1	0/0
18	5936878	18-5936878	T	C	.	.	PR	GT	0/0	0/1	0/0
18	5936937	18-5936937	C	G	.	.	PR	GT	0/0	0/1	0/0
18	5937043	18-5937043	T	A	.	.	PR	GT	0/0	0/1	0/0
18	5937044	18-5937044	T	A	.	.	PR	GT	0/0	0/1	0/0
18	5937158	18-5937158	G	A	.	.	PR	GT	0/0	0/1	0/0
18	5937708	18-5937708	A	G	.	.	PR	GT	0/0	0/1	0/0
18	5937942	18-5937942	A	G	.	.	PR	GT	0/0	0/1	0/0
18	5938032	18-5938032	A	G	.	.	PR	GT	0/0	0/1	0/0
18	5938522	18-5938522	ATT	A	.	.	PR	GT	0/0	0/1	0/0
18	5939098	18-5939098	T	A	.	.	PR	GT	0/0	0/1	0/0
18	5939160	18-5939160	G	A	.	.	PR	GT	0/1	0/0	0/0
18	5939435	18-5939435	C	CCT	.	.	PR	GT	0/0	0/1	0/0
18	5939483	18-5939483	T	TAAATA	.	.	PR	GT	0/0	0/1	0/0
18	5939734	18-5939734	C	T	.	.	PR	GT	0/0	0/1	0/0
18	5940359	18-5940359	C	T	.	.	PR	GT	0/0	0/1	0/0
18	5940436	18-5940436	C	T	.	.	PR	GT	0/0	0/1	0/0
18	5940621	18-5940621	A	C	.	.	PR	GT	0/0	0/1	0/0
18	5940677	18-5940677	T	*	.	.	PR	GT	0/0	./.	1/1
18	5940681	18-5940681	T	*	.	.	PR	GT	0/0	0/0	1/1
18	5940817	18-5940817	C	G	.	.	PR	GT	0/0	0/1	0/0
18	5940833	18-5940833	C	T	.	.	PR	GT	0/0	0/1	0/0
18	5940900	18-5940900	G	A	.	.	PR	GT	0/0	0/1	0/0
18	5941340	18-5941340	G	C	.	.	PR	GT	0/0	0/1	0/0
18	5941651	18-5941651	C	T	.	.	PR	GT	0/0	0/1	0/0
18	5942100	18-5942100	A	T	.	.	PR	GT	0/0	0/1	0/0
18	5942496	18-5942496	C	T	.	.	PR	GT	0/0	0/1	0/0
18	5942497	18-5942497	T	G	.	.	PR	GT	0/0	0/1	0/0
18	5942979	18-5942979	CA	CAA	.	.	PR	GT	0/0	0/1	0/0
18	5943049	18-5943049	A	T	.	.	PR	GT	0/0	0/1	0/0
18	5943098	18-5943098	A	C	.	.	PR	GT	0/0	0/1	0/0
18	5943106	18-5943106	TA	T	.	.	PR	GT	0/0	0/1	0/0
18	5943122	18-5943122	A	AT	.	.	PR	GT	0/0	0/1	0/0
18	5943199	18-5943199	G	A	.	.	PR	GT	0/0	0/1	0/0
18	5943798	18-5943798	A	G	.	.	PR	GT	0/0	0/1	0/0
18	5944367	18-5944367	G	A	.	.	PR	GT	0/0	0/1	0/0
18	5944403	18-5944403	G	A	.	.	PR	GT	0/0	0/1	0/0
18	5945245	18-5945245	C	A	.	.	PR	GT	0/0	0/1	0/0
18	5945974	18-5945974	T	C	.	.	PR	GT	0/0	0/1	0/0
18	5946731	18-5946731	T	C	.	.	PR	GT	0/0	0/1	0/0
18	5946872	18-5946872	G	A	.	.	PR	GT	0/0	0/1	0/0
18	5947748	18-5947748	A	C	.	.	PR	GT	0/0	0/1	0/0
18	5947830	18-5947830	A	T	.	.	PR	GT	0/0	0/1	0/0
18	5948306	18-5948306	A	C	.	.	PR	GT	0/0	0/1	0/0
18	5948348	18-5948348	G	A	.	.	PR	GT	0/0	0/1	0/0
18	5948426	18-5948426	T	A	.	.	PR	GT	0/0	0/1	0/0
18	5948535	18-5948535	G	A	.	.	PR	GT	0/0	0/1	0/0
18	5948917	18-5948917	T	G	.	.	PR	GT	0/0	0/1	0/0
18	5949328	18-5949328	G	A	.	.	PR	GT	0/1	0/0	0/0
18	5949589	18-5949589	C	CCCCA	.	.	PR	GT	0/0	0/1	0/0
18	5949812	18-5949812	TA	T	.	.	PR	GT	0/1	0/1	0/0
18	5950100	18-5950100	AT	ATT	.	.	PR	GT	./.	0/1	0/0
18	5950844	18-5950844	A	T	.	.	PR	GT	0/0	0/1	0/0
18	5950923	18-5950923	CA	C	.	.	PR	GT	0/0	0/1	0/0
18	5951111	18-5951111	A	G	.	.	PR	GT	0/0	0/1	0/0
18	5951140	18-5951140	GA	GAA	.	.	PR	GT	0/0	0/1	0/0
18	5951207	18-5951207	T	C	.	.	PR	GT	0/0	0/1	0/0
18	5951232	18-5951232	T	G	.	.	PR	GT	0/0	0/1	0/0
18	5951293	18-5951293	A	G	.	.	PR	GT	0/0	0/1	0/0
18	5951312	18-5951312	T	A	.	.	PR	GT	0/0	0/1	0/0
18	5951629	18-5951629	T	C	.	.	PR	GT	0/0	0/1	0/0
18	5951634	18-5951634	C	T	.	.	PR	GT	0/0	0/1	0/0
18	5952924	18-5952924	G	A	.	.	PR	GT	0/0	0/1	0/0
18	5953655	18-5953655	CT	C	.	.	PR	GT	0/1	0/0	0/0
18	5954235	18-5954235	TTATATATATATATATATATA	TTATATATATATATATATATATA	.	.	PR	GT	0/1	0/0	0/1
18	5954937	18-5954937	C	A	.	.	PR	GT	0/0	0/1	0/0
18	5955111	18-5955111	C	A	.	.	PR	GT	0/0	0/1	0/0
18	5955655	18-5955655	A	AC	.	.	PR	GT	0/0	0/1	0/0
18	5955674	18-5955674	A	C	.	.	PR	GT	0/0	0/0	0/1
18	5956333	18-5956333	CCT	C	.	.	PR	GT	0/1	0/1	0/0
18	5956350	18-5956350	CTCTG	C	.	.	PR	GT	0/0	0/1	0/0
18	5956352	18-5956352	CTG	*	.	.	PR	GT	0/0	0/1	0/0
18	5958018	18-5958018	A	G	.	.	PR	GT	0/0	0/1	0/0
18	5958228	18-5958228	C	T	.	.	PR	GT	0/0	0/1	0/0
18	5958613	18-5958613	TA	T	.	.	PR	GT	0/0	0/1	0/1
18	5958626	18-5958626	A	T	.	.	PR	GT	0/0	0/1	0/1
18	5958732	18-5958732	G	T	.	.	PR	GT	0/0	0/1	0/1
18	5958734	18-5958734	C	CG	.	.	PR	GT	0/0	0/1	0/1
18	5958952	18-5958952	C	G	.	.	PR	GT	0/0	0/1	0/1
18	5958979	18-5958979	A	G	.	.	PR	GT	0/0	0/1	0/1
18	5960358	18-5960358	G	C	.	.	PR	GT	0/0	./.	1/1
18	5960606	18-5960606	G	A	.	.	PR	GT	0/0	0/1	0/1
18	5961250	18-5961250	C	CCT	.	.	PR	GT	0/0	0/1	0/1
18	5961614	18-5961614	G	C	.	.	PR	GT	0/0	0/1	0/1
18	5961749	18-5961749	A	G	.	.	PR	GT	0/0	0/1	0/1
18	5961762	18-5961762	C	T	.	.	PR	GT	0/0	0/1	0/1
18	5961779	18-5961779	G	A	.	.	PR	GT	0/0	0/1	0/1
18	5962479	18-5962479	CCCG	C	.	.	PR	GT	0/0	0/0	0/1
18	5962480	18-5962480	CCG	*	.	.	PR	GT	0/0	./.	0/1
18	5962983	18-5962983	A	G	.	.	PR	GT	0/0	0/1	0/1
18	5963538	18-5963538	T	C	.	.	PR	GT	0/0	0/1	0/1
18	5963593	18-5963593	G	C	.	.	PR	GT	0/0	0/1	0/1
18	5963665	18-5963665	C	G	.	.	PR	GT	0/0	0/1	0/1
18	5963945	18-5963945	C	CTCTCT	.	.	PR	GT	0/0	0/1	0/1
18	5963948	18-5963948	T	C	.	.	PR	GT	0/0	0/1	0/1
18	5964033	18-5964033	C	T	.	.	PR	GT	0/0	0/1	0/1
18	5964340	18-5964340	G	T	.	.	PR	GT	0/0	0/1	0/1
18	5964355	18-5964355	A	G	.	.	PR	GT	0/0	0/1	0/1
18	5964633	18-5964633	A	C	.	.	PR	GT	0/0	0/1	0/1
18	5964852	18-5964852	G	A	.	.	PR	GT	0/0	0/1	0/1
18	5965166	18-5965166	A	G	.	.	PR	GT	0/0	0/1	0/1
18	5965300	18-5965300	G	C	.	.	PR	GT	0/0	0/1	0/1
18	5965562	18-5965562	A	T	.	.	PR	GT	0/0	0/0	0/1
18	5965819	18-5965819	A	G	.	.	PR	GT	0/0	0/1	0/1
18	5965931	18-5965931	GAATC	G	.	.	PR	GT	0/0	0/1	0/1
18	5966398	18-5966398	C	T	.	.	PR	GT	0/0	0/1	0/1
18	5966530	18-5966530	CG	C	.	.	PR	GT	0/0	0/1	0/1
18	5966581	18-5966581	A	G	.	.	PR	GT	0/0	0/1	0/1
18	5966770	18-5966770	G	GTTGA	.	.	PR	GT	0/0	0/1	0/1
18	5966887	18-5966887	G	T	.	.	PR	GT	0/0	0/0	0/1
18	5967134	18-5967134	GTTT	GT	.	.	PR	GT	./.	0/1	0/1
18	5967208	18-5967208	A	G	.	.	PR	GT	0/0	0/1	0/1
18	5967356	18-5967356	ACTTCT	A	.	.	PR	GT	0/0	0/1	0/1
18	5967363	18-5967363	A	AG	.	.	PR	GT	0/0	0/1	0/1
18	5967366	18-5967366	A	G	.	.	PR	GT	0/0	0/1	0/1
18	5967557	18-5967557	G	A	.	.	PR	GT	0/0	0/1	0/1
18	5967694	18-5967694	A	C	.	.	PR	GT	0/0	0/1	0/1
18	5968054	18-5968054	T	C	.	.	PR	GT	0/0	0/1	0/1
18	5968112	18-5968112	C	T	.	.	PR	GT	0/0	0/1	0/1
18	5968183	18-5968183	C	T	.	.	PR	GT	0/0	0/1	0/1
18	5968213	18-5968213	T	TAAAA	.	.	PR	GT	./.	0/1	0/1
18	5968220	18-5968220	A	G	.	.	PR	GT	0/0	0/1	0/1
18	5968225	18-5968225	A	G	.	.	PR	GT	0/0	0/1	0/1
18	5968300	18-5968300	G	A	.	.	PR	GT	0/0	0/1	0/1
18	5968448	18-5968448	A	G	.	.	PR	GT	0/0	0/1	0/1
18	5968496	18-5968496	C	T	.	.	PR	GT	0/0	0/1	0/1
18	5969127	18-5969127	T	TC	.	.	PR	GT	0/0	0/1	0/1
18	5969227	18-5969227	C	T	.	.	PR	GT	0/0	0/1	0/1
18	5969323	18-5969323	A	C	.	.	PR	GT	0/0	0/1	0/1
18	5969324	18-5969324	G	A	.	.	PR	GT	0/0	0/1	0/1
18	5969355	18-5969355	G	A	.	.	PR	GT	0/0	0/1	0/1
18	5969401	18-5969401	G	A	.	.	PR	GT	0/0	0/1	0/1
18	5969519	18-5969519	G	A	.	.	PR	GT	0/0	0/1	0/1
18	5969527	18-5969527	C	G	.	.	PR	GT	0/0	0/1	0/1
18	5969847	18-5969847	A	G	.	.	PR	GT	0/0	0/1	0/1
18	5969913	18-5969913	C	T	.	.	PR	GT	0/0	0/1	0/1
18	5970184	18-5970184	C	T	.	.	PR	GT	0/0	0/1	0/1
18	5970591	18-5970591	C	G	.	.	PR	GT	0/0	0/1	0/1
18	5970602	18-5970602	C	A	.	.	PR	GT	0/0	0/1	0/1
18	5970766	18-5970766	T	A	.	.	PR	GT	0/0	0/1	0/1
18	5971391	18-5971391	G	GA	.	.	PR	GT	0/0	0/1	0/1
18	5972429	18-5972429	A	AGAGG	.	.	PR	GT	0/0	0/1	0/1
18	5972639	18-5972639	G	A	.	.	PR	GT	0/0	0/1	0/1
18	5972851	18-5972851	C	T	.	.	PR	GT	0/0	0/1	0/1
18	5972872	18-5972872	G	A	.	.	PR	GT	0/0	0/1	0/1
18	5972996	18-5972996	A	G	.	.	PR	GT	0/0	0/1	0/1
18	5973104	18-5973104	G	A	.	.	PR	GT	0/0	0/0	0/1
18	5974256	18-5974256	TC	T	.	.	PR	GT	0/0	0/1	0/1
18	5974450	18-5974450	C	A	.	.	PR	GT	0/0	0/1	0/1
18	5974463	18-5974463	ACCGCGCGGTGCACC	A	.	.	PR	GT	0/0	0/1	0/1
18	5974465	18-5974465	C	*	.	.	PR	GT	0/0	0/1	0/1
18	5974596	18-5974596	A	C	.	.	PR	GT	0/0	0/1	0/0
18	5974820	18-5974820	C	G	.	.	PR	GT	0/0	0/1	0/1
18	5974911	18-5974911	T	C	.	.	PR	GT	0/0	0/1	0/1
18	5975241	18-5975241	A	T	.	.	PR	GT	0/1	0/0	0/0
18	5975342	18-5975342	ATT	A	.	.	PR	GT	0/0	0/1	0/1
18	5975706	18-5975706	GT	G	.	.	PR	GT	./.	0/1	0/0
18	5976105	18-5976105	G	A	.	.	PR	GT	0/0	0/1	0/1
18	5976805	18-5976805	C	CT	.	.	PR	GT	0/0	0/1	0/1
18	5976807	18-5976807	A	G	.	.	PR	GT	0/0	0/1	0/1
18	5978427	18-5978427	A	ACC	.	.	PR	GT	./.	./.	0/1
18	5978439	18-5978439	C	A	.	.	PR	GT	0/0	0/1	0/0
18	5979670	18-5979670	TAA	TA	.	.	PR	GT	0/1	0/1	0/1
18	5982351	18-5982351	CT	C	.	.	PR	GT	0/0	0/1	0/0
18	5982423	18-5982423	CAG	C	.	.	PR	GT	0/0	0/1	1/1
18	5986960	18-5986960	GT	GTT	.	.	PR	GT	0/0	0/0	1/1
18	5987207	18-5987207	GAA	GA	.	.	PR	GT	0/0	0/1	1/1
18	5988458	18-5988458	ATT	A	.	.	PR	GT	0/1	0/1	0/0
18	5988476	18-5988476	A	T	.	.	PR	GT	0/0	./.	1/1
18	5988478	18-5988478	T	A	.	.	PR	GT	0/0	./.	1/1
18	5988565	18-5988565	CACAGAG	C	.	.	PR	GT	0/1	0/0	0/0
18	5988567	18-5988567	C	G	.	.	PR	GT	./.	0/1	0/0
18	5989817	18-5989817	C	A	.	.	PR	GT	0/0	0/1	1/1
18	5990008	18-5990008	GT	G	.	.	PR	GT	0/0	0/1	1/1
18	5990288	18-5990288	G	A	.	.	PR	GT	0/0	0/1	0/0
18	5990969	18-5990969	A	G	.	.	PR	GT	0/0	0/1	0/0
18	5992113	18-5992113	A	G	.	.	PR	GT	0/0	0/1	1/1
18	5993426	18-5993426	G	A	.	.	PR	GT	0/0	0/1	1/1
18	5993781	18-5993781	T	C	.	.	PR	GT	0/0	0/1	1/1
18	5994438	18-5994438	G	A	.	.	PR	GT	0/0	0/1	1/1
18	5994868	18-5994868	C	A	.	.	PR	GT	0/0	0/1	./.
18	5994871	18-5994871	CCCT	C	.	.	PR	GT	0/0	0/1	1/1
18	5995191	18-5995191	T	C	.	.	PR	GT	0/0	0/1	1/1
18	5995270	18-5995270	A	G	.	.	PR	GT	0/0	0/1	1/1
18	5995524	18-5995524	C	A	.	.	PR	GT	0/0	./.	1/1
18	5995535	18-5995535	GC	G	.	.	PR	GT	1/1	0/0	0/0
18	5995551	18-5995551	G	GGGGGGGGTA	.	.	PR	GT	0/0	./.	1/1
18	5995553	18-5995553	*	GGGGGGTA	.	.	PR	GT	0/0	./.	1/1
18	5995555	18-5995555	*	GGGGT	.	.	PR	GT	0/0	./.	1/1
18	5996278	18-5996278	T	C	.	.	PR	GT	0/0	0/1	1/1
18	5996388	18-5996388	C	T	.	.	PR	GT	0/0	0/1	1/1
18	5996464	18-5996464	T	G	.	.	PR	GT	0/0	0/1	1/1
18	5996621	18-5996621	C	G	.	.	PR	GT	0/0	0/1	1/1
18	5997119	18-5997119	T	C	.	.	PR	GT	0/0	0/1	1/1
18	5997389	18-5997389	T	C	.	.	PR	GT	0/0	0/1	1/1
18	5997592	18-5997592	T	C	.	.	PR	GT	0/0	0/1	1/1
18	5997603	18-5997603	G	A	.	.	PR	GT	0/0	0/1	1/1
18	5997668	18-5997668	GCC	GCCC	.	.	PR	GT	./.	./.	0/1
18	5997916	18-5997916	AAGGGAGGGAGGGAGGGAGGGAGGG	AAGGGAGGGAGGGAGGG	.	.	PR	GT	0/0	./.	1/1
18	5997953	18-5997953	G	GTAAATAATAAATAAATAAATAAATAAA	.	.	PR	GT	0/0	0/1	1/1
18	5998200	18-5998200	CTT	CT	.	.	PR	GT	0/1	0/0	0/0
18	5998555	18-5998555	A	G	.	.	PR	GT	0/1	0/0	0/0
18	5998607	18-5998607	C	T	.	.	PR	GT	0/1	0/0	0/0
18	5998610	18-5998610	T	C	.	.	PR	GT	0/1	0/0	0/0
18	5998635	18-5998635	G	A	.	.	PR	GT	0/1	0/1	0/0
18	5998881	18-5998881	T	C	.	.	PR	GT	0/1	0/0	0/0
18	5999442	18-5999442	G	A	.	.	PR	GT	0/1	0/0	0/0
18	5999478	18-5999478	A	C	.	.	PR	GT	0/1	0/0	0/0
18	5999948	18-5999948	G	GT	.	.	PR	GT	0/1	0/0	0/0
18	6000005	18-6000005	CGGAA	CGGAAGGAA	.	.	PR	GT	0/1	0/0	0/0
18	6000063	18-6000063	GAGGAA	G	.	.	PR	GT	0/1	0/0	0/0
18	6000788	18-6000788	A	G	.	.	PR	GT	0/1	0/0	0/0
18	6001270	18-6001270	A	G	.	.	PR	GT	0/1	0/0	0/0
18	6001823	18-6001823	G	T	.	.	PR	GT	0/1	0/0	0/0
18	6002635	18-6002635	T	C	.	.	PR	GT	0/1	0/0	0/0
18	6002757	18-6002757	G	A	.	.	PR	GT	0/1	0/1	0/0
18	6003183	18-6003183	G	A	.	.	PR	GT	0/1	0/0	0/0
18	6003601	18-6003601	A	G	.	.	PR	GT	0/1	0/0	0/0
18	6004556	18-6004556	T	A	.	.	PR	GT	0/1	0/0	0/0
18	6004740	18-6004740	T	G	.	.	PR	GT	0/1	0/0	0/0
18	6004761	18-6004761	C	T	.	.	PR	GT	0/1	0/0	0/0
18	6004877	18-6004877	G	A	.	.	PR	GT	0/1	0/0	0/0
18	6004983	18-6004983	C	CAG	.	.	PR	GT	0/0	0/1	0/0
18	6005105	18-6005105	T	C	.	.	PR	GT	0/1	0/0	0/0
18	6005215	18-6005215	A	G	.	.	PR	GT	0/1	0/0	0/0
18	6005377	18-6005377	T	A	.	.	PR	GT	0/1	0/0	0/0
18	6005450	18-6005450	A	G	.	.	PR	GT	0/1	0/0	0/0
18	6005476	18-6005476	T	C	.	.	PR	GT	0/1	0/0	0/0
18	6005600	18-6005600	G	A	.	.	PR	GT	0/1	0/0	0/0
18	6005702	18-6005702	A	C	.	.	PR	GT	0/1	0/0	0/0
18	6005748	18-6005748	A	G	.	.	PR	GT	0/1	0/0	0/0
18	6006559	18-6006559	T	TA	.	.	PR	GT	0/1	0/0	0/0
18	6007258	18-6007258	T	C	.	.	PR	GT	0/1	0/0	0/0
18	6007654	18-6007654	A	T	.	.	PR	GT	0/1	0/0	0/0
18	6007825	18-6007825	TGG	T	.	.	PR	GT	0/1	./.	./.
18	6007835	18-6007835	G	C	.	.	PR	GT	0/1	0/0	0/0
18	6007838	18-6007838	T	G	.	.	PR	GT	0/0	0/1	0/0
18	6008404	18-6008404	G	GAC	.	.	PR	GT	0/1	0/0	0/0
18	6008780	18-6008780	CAA	CA	.	.	PR	GT	0/1	./.	0/0
18	6009032	18-6009032	A	G	.	.	PR	GT	0/1	0/0	0/0
18	6009236	18-6009236	G	A	.	.	PR	GT	0/1	0/0	0/0
18	6009317	18-6009317	AC	A	.	.	PR	GT	0/1	0/0	0/0
18	6009369	18-6009369	C	T	.	.	PR	GT	0/1	0/0	0/0
18	6009603	18-6009603	G	A	.	.	PR	GT	0/1	0/0	0/0
18	6009695	18-6009695	C	A	.	.	PR	GT	0/1	0/0	0/0
18	6009930	18-6009930	TA	T	.	.	PR	GT	0/1	0/0	0/0
18	6010302	18-6010302	GAA	GA	.	.	PR	GT	0/1	0/0	0/0
18	6011291	18-6011291	G	T	.	.	PR	GT	0/1	0/0	0/0
18	6013006	18-6013006	G	A	.	.	PR	GT	0/1	0/0	0/0
18	6013596	18-6013596	A	AT	.	.	PR	GT	0/1	0/0	0/0
18	6013606	18-6013606	T	A	.	.	PR	GT	0/0	0/1	0/0
18	6013791	18-6013791	A	G	.	.	PR	GT	0/1	0/0	0/0
18	6013901	18-6013901	T	A	.	.	PR	GT	0/0	0/0	1/1
18	6014057	18-6014057	CTT	CT	.	.	PR	GT	0/1	0/0	0/0
18	6014634	18-6014634	T	C	.	.	PR	GT	0/1	0/0	0/0
18	6014806	18-6014806	A	G	.	.	PR	GT	0/1	0/0	0/0
18	6015726	18-6015726	T	TA	.	.	PR	GT	0/1	0/0	0/0
18	6015738	18-6015738	T	C	.	.	PR	GT	0/0	0/1	0/0
18	6015845	18-6015845	CT	C	.	.	PR	GT	0/1	0/1	0/0
18	6016137	18-6016137	A	C	.	.	PR	GT	0/1	0/0	0/0
18	6016164	18-6016164	G	T	.	.	PR	GT	0/1	0/0	0/0
18	6016531	18-6016531	C	T	.	.	PR	GT	0/1	0/0	0/0
18	6016880	18-6016880	A	G	.	.	PR	GT	0/1	0/0	0/0
18	6016926	18-6016926	T	A	.	.	PR	GT	0/1	0/0	0/0
18	6016975	18-6016975	A	G	.	.	PR	GT	0/0	0/1	1/1
18	6017154	18-6017154	G	A	.	.	PR	GT	0/1	0/0	0/0
18	6017351	18-6017351	T	C	.	.	PR	GT	0/1	0/0	0/0
18	6017375	18-6017375	T	TTGC	.	.	PR	GT	0/1	0/0	0/0
18	6017539	18-6017539	CAA	CA	.	.	PR	GT	./.	0/1	0/0
18	6017660	18-6017660	A	G	.	.	PR	GT	0/1	0/0	0/0
18	6018315	18-6018315	T	A	.	.	PR	GT	0/1	0/0	0/0
18	6018487	18-6018487	G	GTTTA	.	.	PR	GT	0/1	0/0	0/0
18	6018633	18-6018633	C	T	.	.	PR	GT	0/1	0/0	0/0
18	6018684	18-6018684	G	C	.	.	PR	GT	0/1	0/0	0/0
18	6018721	18-6018721	GCACACACA	GCACACA	.	.	PR	GT	./.	0/1	./.
18	6019027	18-6019027	T	C	.	.	PR	GT	0/1	0/0	0/0
18	6019285	18-6019285	C	T	.	.	PR	GT	0/1	0/0	0/0
18	6019470	18-6019470	T	C	.	.	PR	GT	0/1	0/0	0/0
18	6019482	18-6019482	ATC	A	.	.	PR	GT	0/1	0/0	0/0
18	6019706	18-6019706	GTT	GT	.	.	PR	GT	0/0	0/1	1/1
18	6019928	18-6019928	GGA	G	.	.	PR	GT	0/1	0/1	0/0
18	6019930	18-6019930	A	*	.	.	PR	GT	./.	0/1	0/0
18	6019950	18-6019950	T	A	.	.	PR	GT	0/0	0/1	1/1
18	6020267	18-6020267	C	T	.	.	PR	GT	0/0	0/0	1/1
18	6020488	18-6020488	T	C	.	.	PR	GT	0/1	0/1	0/0
18	6020554	18-6020554	A	G	.	.	PR	GT	0/0	0/1	0/0
18	6020578	18-6020578	C	T	.	.	PR	GT	0/0	0/1	0/0
18	6020902	18-6020902	G	A	.	.	PR	GT	0/1	0/0	0/0
18	6023330	18-6023330	C	A	.	.	PR	GT	0/1	0/1	0/0
18	6023628	18-6023628	A	G	.	.	PR	GT	0/1	0/1	0/0
18	6024575	18-6024575	ACC	AC	.	.	PR	GT	0/1	0/0	./.
18	6024578	18-6024578	G	C	.	.	PR	GT	0/1	0/0	1/1
18	6026095	18-6026095	G	A	.	.	PR	GT	0/1	0/1	0/0
18	6026297	18-6026297	T	C	.	.	PR	GT	0/1	0/1	0/0
18	6028997	18-6028997	C	T	.	.	PR	GT	0/1	0/1	0/0
18	6029240	18-6029240	T	C	.	.	PR	GT	0/1	0/1	0/0
18	6029374	18-6029374	A	G	.	.	PR	GT	0/1	0/1	0/0
18	6029452	18-6029452	G	A	.	.	PR	GT	0/1	0/1	0/0
18	6029757	18-6029757	CGGG	CGGGGGG	.	.	PR	GT	./.	0/1	./.
18	6030120	18-6030120	C	G	.	.	PR	GT	0/1	0/1	0/0
18	6030156	18-6030156	CA	C	.	.	PR	GT	0/1	0/1	0/0
18	6030334	18-6030334	TA	*	.	.	PR	GT	0/0	0/1	0/0
18	6030335	18-6030335	A	*	.	.	PR	GT	0/0	0/1	0/0
18	6031133	18-6031133	A	C	.	.	PR	GT	0/1	0/1	0/0
18	6031418	18-6031418	A	AG	.	.	PR	GT	0/1	0/1	0/0
18	6031640	18-6031640	C	T	.	.	PR	GT	0/1	0/1	0/0
18	6031654	18-6031654	A	G	.	.	PR	GT	0/1	0/1	0/0
18	6032122	18-6032122	G	C	.	.	PR	GT	0/1	0/1	0/0
18	6032224	18-6032224	T	A	.	.	PR	GT	0/1	0/1	0/0
18	6032382	18-6032382	ACAGT	A	.	.	PR	GT	0/1	0/1	0/0
18	6032553	18-6032553	G	A	.	.	PR	GT	0/1	0/1	0/0
18	6032605	18-6032605	A	C	.	.	PR	GT	0/1	0/1	0/0
18	6032888	18-6032888	A	C	.	.	PR	GT	0/1	0/1	0/0
18	6033419	18-6033419	C	T	.	.	PR	GT	0/1	0/1	0/0
18	6033503	18-6033503	A	G	.	.	PR	GT	0/1	0/1	0/0
18	6034770	18-6034770	A	G	.	.	PR	GT	0/1	0/1	0/0
18	6035301	18-6035301	CTT	CT	.	.	PR	GT	0/1	0/1	0/0
18	6035368	18-6035368	A	G	.	.	PR	GT	0/0	0/0	1/1
18	6035851	18-6035851	C	T	.	.	PR	GT	0/0	0/0	1/1
18	6036078	18-6036078	CTT	CTTT	.	.	PR	GT	0/1	0/1	0/0
18	6036604	18-6036604	GCT	G	.	.	PR	GT	0/1	0/0	0/0
18	6036926	18-6036926	A	G	.	.	PR	GT	0/1	0/1	0/0
18	6037158	18-6037158	C	T	.	.	PR	GT	0/1	0/1	0/0
18	6037665	18-6037665	G	A	.	.	PR	GT	0/1	0/1	0/0
18	6039580	18-6039580	G	A	.	.	PR	GT	0/0	0/0	1/1
18	6039777	18-6039777	T	A	.	.	PR	GT	0/1	0/1	0/0
18	6040918	18-6040918	G	A	.	.	PR	GT	0/0	0/0	1/1
18	6040941	18-6040941	C	T	.	.	PR	GT	0/1	0/1	0/0
18	6040973	18-6040973	C	T	.	.	PR	GT	0/1	0/1	0/0
18	6041136	18-6041136	G	A	.	.	PR	GT	0/1	0/1	0/0
18	6041250	18-6041250	C	T	.	.	PR	GT	0/1	0/1	0/0
18	6041309	18-6041309	A	G	.	.	PR	GT	0/0	0/0	1/1
18	6041467	18-6041467	G	A	.	.	PR	GT	0/1	0/0	1/1
18	6041695	18-6041695	T	TAG	.	.	PR	GT	0/0	0/1	0/0
18	6041911	18-6041911	G	GA	.	.	PR	GT	0/1	0/0	1/1
18	6042037	18-6042037	TA	TAA	.	.	PR	GT	0/1	0/1	0/0
18	6042053	18-6042053	G	C	.	.	PR	GT	0/0	0/1	0/0
18	6042949	18-6042949	T	C	.	.	PR	GT	0/0	0/1	0/0
18	6042980	18-6042980	C	T	.	.	PR	GT	0/0	0/1	0/0
18	6043125	18-6043125	G	T	.	.	PR	GT	0/0	0/1	0/0
18	6043463	18-6043463	CAGG	C	.	.	PR	GT	0/1	0/0	1/1
18	6044155	18-6044155	C	T	.	.	PR	GT	0/0	0/1	0/0
18	6044191	18-6044191	G	A	.	.	PR	GT	0/0	0/1	0/0
18	6044255	18-6044255	A	G	.	.	PR	GT	0/0	0/1	0/0
18	6044698	18-6044698	C	T	.	.	PR	GT	0/1	0/0	1/1
18	6044892	18-6044892	C	T	.	.	PR	GT	0/0	0/1	0/0
18	6045073	18-6045073	G	GGGGTCCCCA	.	.	PR	GT	0/1	0/1	0/0
18	6045336	18-6045336	G	C	.	.	PR	GT	0/1	0/0	1/1
18	6045692	18-6045692	CCAT	C	.	.	PR	GT	0/1	0/1	0/0
18	6045861	18-6045861	G	GTCGCC	.	.	PR	GT	0/0	0/1	0/0
18	6046210	18-6046210	C	G	.	.	PR	GT	0/1	0/0	1/1
18	6046452	18-6046452	G	T	.	.	PR	GT	0/1	0/1	0/0
18	6046486	18-6046486	T	C	.	.	PR	GT	0/1	0/0	1/1
18	6046753	18-6046753	CT	C	.	.	PR	GT	0/0	0/1	0/0
18	6047460	18-6047460	G	A	.	.	PR	GT	0/1	0/0	0/0
18	6048001	18-6048001	T	C	.	.	PR	GT	0/1	0/1	0/0
18	6048903	18-6048903	G	A	.	.	PR	GT	0/1	0/1	0/0
18	6049003	18-6049003	ACTGGTT	A	.	.	PR	GT	0/1	0/1	0/0
18	6049234	18-6049234	G	C	.	.	PR	GT	0/1	0/1	0/0
18	6049398	18-6049398	G	A	.	.	PR	GT	0/1	0/1	0/0
18	6049462	18-6049462	C	T	.	.	PR	GT	0/1	0/1	0/0
18	6049608	18-6049608	A	G	.	.	PR	GT	0/1	0/1	0/0
18	6049796	18-6049796	G	A	.	.	PR	GT	0/1	0/1	0/0
18	6050169	18-6050169	A	G	.	.	PR	GT	0/1	0/1	0/0
18	6051568	18-6051568	A	AAG	.	.	PR	GT	0/1	0/1	0/0
18	6051680	18-6051680	C	T	.	.	PR	GT	0/1	0/1	0/0
18	6051880	18-6051880	A	G	.	.	PR	GT	0/1	0/1	0/0
18	6052156	18-6052156	T	TG	.	.	PR	GT	0/0	0/1	0/0
18	6052158	18-6052158	G	T	.	.	PR	GT	0/1	1/1	0/0
18	6052582	18-6052582	G	A	.	.	PR	GT	0/1	0/1	0/0
18	6052805	18-6052805	T	C	.	.	PR	GT	0/1	0/1	0/0
18	6053125	18-6053125	G	A	.	.	PR	GT	0/1	0/1	0/0
18	6053254	18-6053254	A	G	.	.	PR	GT	0/0	0/1	0/0
18	6053378	18-6053378	T	C	.	.	PR	GT	0/1	0/1	0/0
18	6053379	18-6053379	G	A	.	.	PR	GT	0/1	0/1	0/0
18	6053465	18-6053465	TG	T	.	.	PR	GT	0/1	0/1	0/0
18	6053562	18-6053562	TA	TAAA	.	.	PR	GT	0/1	./.	0/0
18	6054004	18-6054004	T	C	.	.	PR	GT	0/1	0/1	0/0
18	6054535	18-6054535	G	A	.	.	PR	GT	0/1	0/1	0/0
18	6054917	18-6054917	G	A	.	.	PR	GT	0/1	0/1	0/0
18	6054946	18-6054946	C	T	.	.	PR	GT	0/1	0/1	0/0
18	6055049	18-6055049	T	C	.	.	PR	GT	0/1	0/1	0/0
18	6055071	18-6055071	AC	A	.	.	PR	GT	0/1	0/1	0/0
18	6055235	18-6055235	C	T	.	.	PR	GT	0/1	0/1	0/0
18	6055533	18-6055533	G	T	.	.	PR	GT	0/1	0/1	0/0
18	6056055	18-6056055	A	G	.	.	PR	GT	0/1	0/1	0/0
18	6056324	18-6056324	TG	T	.	.	PR	GT	0/1	0/1	0/0
18	6057160	18-6057160	CCCCACA	C	.	.	PR	GT	0/1	0/1	0/0
18	6058550	18-6058550	A	G	.	.	PR	GT	0/1	0/1	0/0
18	6060656	18-6060656	A	G	.	.	PR	GT	0/1	0/1	0/0
18	6061675	18-6061675	GA	G	.	.	PR	GT	0/1	0/1	0/0
18	6061920	18-6061920	G	A	.	.	PR	GT	0/1	0/1	0/0
18	6061994	18-6061994	A	G	.	.	PR	GT	0/1	0/1	0/0
18	6062266	18-6062266	G	A	.	.	PR	GT	0/1	0/1	0/0
18	6062520	18-6062520	A	G	.	.	PR	GT	0/1	0/1	0/0
18	6062563	18-6062563	T	C	.	.	PR	GT	0/1	0/1	0/0
18	6062752	18-6062752	C	T	.	.	PR	GT	0/1	0/1	0/0
18	6063112	18-6063112	A	G	.	.	PR	GT	0/1	0/1	0/0
18	6063524	18-6063524	G	A	.	.	PR	GT	0/1	1/1	0/0
18	6063799	18-6063799	C	T	.	.	PR	GT	0/1	1/1	0/0
18	6065801	18-6065801	A	G	.	.	PR	GT	0/1	0/1	0/0
18	6066563	18-6066563	G	A	.	.	PR	GT	0/0	0/1	0/0
18	6066696	18-6066696	ATT	AT	.	.	PR	GT	0/1	./.	0/0
18	6067539	18-6067539	G	A	.	.	PR	GT	0/1	0/0	1/1
18	6067874	18-6067874	CT	C	.	.	PR	GT	0/1	1/1	0/0
18	6068185	18-6068185	C	T	.	.	PR	GT	0/0	0/1	0/0
18	6068229	18-6068229	T	C	.	.	PR	GT	0/1	1/1	0/0
18	6068508	18-6068508	G	A	.	.	PR	GT	0/0	0/1	0/0
18	6068617	18-6068617	C	CTT	.	.	PR	GT	./.	0/0	1/1
18	6068667	18-6068667	A	G	.	.	PR	GT	0/1	1/1	0/0
18	6068813	18-6068813	C	A	.	.	PR	GT	0/1	0/1	0/0
18	6069086	18-6069086	A	G	.	.	PR	GT	0/1	1/1	0/0
18	6069214	18-6069214	G	A	.	.	PR	GT	0/1	0/1	0/0
18	6069467	18-6069467	C	T	.	.	PR	GT	0/1	1/1	0/0
18	6069487	18-6069487	TG	T	.	.	PR	GT	0/1	1/1	0/0
18	6069488	18-6069488	CTT	C	.	.	PR	GT	0/1	1/1	0/0
18	6069758	18-6069758	T	TA	.	.	PR	GT	0/1	1/1	0/0
18	6069759	18-6069759	*	A	.	.	PR	GT	0/1	1/1	0/0
18	6070198	18-6070198	G	A	.	.	PR	GT	0/1	1/1	0/0
18	6070480	18-6070480	G	A	.	.	PR	GT	0/1	1/1	0/0
18	6070492	18-6070492	C	A	.	.	PR	GT	0/1	1/1	0/0
18	6070611	18-6070611	*	A	.	.	PR	GT	0/0	0/1	0/0
18	6070616	18-6070616	A	G	.	.	PR	GT	./.	0/0	1/1
18	6070624	18-6070624	A	G	.	.	PR	GT	0/1	1/1	0/0
18	6070683	18-6070683	G	A	.	.	PR	GT	0/1	1/1	0/0
18	6070901	18-6070901	A	G	.	.	PR	GT	0/1	1/1	0/0
18	6071063	18-6071063	T	C	.	.	PR	GT	0/1	1/1	0/0
18	6071136	18-6071136	G	A	.	.	PR	GT	0/0	0/1	0/0
18	6071412	18-6071412	T	C	.	.	PR	GT	0/1	1/1	0/0
18	6071515	18-6071515	A	G	.	.	PR	GT	0/1	1/1	0/0
18	6071541	18-6071541	G	A	.	.	PR	GT	0/1	0/1	0/0
18	6071771	18-6071771	C	A	.	.	PR	GT	0/1	1/1	0/0
18	6072507	18-6072507	T	C	.	.	PR	GT	0/1	1/1	0/0
18	6072610	18-6072610	T	C	.	.	PR	GT	0/0	0/1	0/0
18	6072731	18-6072731	A	G	.	.	PR	GT	0/0	0/1	0/0
18	6072892	18-6072892	A	C	.	.	PR	GT	0/0	0/1	0/0
18	6072895	18-6072895	A	G	.	.	PR	GT	0/0	0/1	0/0
18	6073122	18-6073122	A	G	.	.	PR	GT	0/0	0/1	0/0
18	6073187	18-6073187	G	A	.	.	PR	GT	0/0	0/1	0/0
18	6073486	18-6073486	C	T	.	.	PR	GT	0/0	0/1	0/0
18	6073553	18-6073553	G	A	.	.	PR	GT	0/0	0/1	0/0
18	6073577	18-6073577	A	G	.	.	PR	GT	0/0	0/1	0/0
18	6073578	18-6073578	C	T	.	.	PR	GT	0/0	0/1	0/0
18	6073842	18-6073842	C	T	.	.	PR	GT	0/0	0/1	0/0
18	6073906	18-6073906	GA	G	.	.	PR	GT	0/1	0/1	0/0
18	6073924	18-6073924	C	T	.	.	PR	GT	0/0	0/1	0/0
18	6073928	18-6073928	T	TAC	.	.	PR	GT	0/0	0/1	0/0
18	6074191	18-6074191	CTCTCTCTCTCTCTCTCTCTCTCTCAAAT	C	.	.	PR	GT	0/1	0/1	0/0
18	6074195	18-6074195	*	CTCTCTCTCTCTCTCTCTCTCAAAT	.	.	PR	GT	0/0	0/1	0/0
18	6074207	18-6074207	*	CTCTCTCTCAAAT	.	.	PR	GT	0/0	0/1	0/0
18	6074209	18-6074209	*	CTCTCTCAAAT	.	.	PR	GT	0/0	0/1	0/0
18	6074213	18-6074213	*	CTCAAAT	.	.	PR	GT	0/0	0/1	0/0
18	6074255	18-6074255	T	C	.	.	PR	GT	0/0	0/1	0/0
18	6075286	18-6075286	G	A	.	.	PR	GT	0/0	0/1	0/0
18	6075299	18-6075299	G	A	.	.	PR	GT	0/0	0/1	0/0
18	6075449	18-6075449	G	A	.	.	PR	GT	0/0	0/1	0/0
18	6075795	18-6075795	C	T	.	.	PR	GT	0/0	0/1	0/0
18	6075846	18-6075846	C	T	.	.	PR	GT	0/0	0/1	0/0
18	6076045	18-6076045	A	C	.	.	PR	GT	0/0	0/1	0/0
18	6076201	18-6076201	A	G	.	.	PR	GT	0/0	0/1	0/0
18	6076224	18-6076224	G	C	.	.	PR	GT	0/0	0/1	0/0
18	6076388	18-6076388	G	A	.	.	PR	GT	0/0	0/1	0/0
18	6076409	18-6076409	C	T	.	.	PR	GT	0/0	0/1	0/0
18	6076417	18-6076417	T	C	.	.	PR	GT	0/0	0/1	0/0
18	6076419	18-6076419	T	C	.	.	PR	GT	0/0	0/1	0/0
18	6076475	18-6076475	C	CTACTTTCTGG	.	.	PR	GT	0/0	0/1	0/0
18	6076496	18-6076496	G	A	.	.	PR	GT	0/0	0/1	0/0
18	6076502	18-6076502	C	T	.	.	PR	GT	0/0	0/1	0/0
18	6076558	18-6076558	T	A	.	.	PR	GT	0/0	0/1	0/0
18	6076820	18-6076820	T	C	.	.	PR	GT	0/0	0/1	0/0
18	6076822	18-6076822	G	C	.	.	PR	GT	0/0	0/1	0/0
18	6076909	18-6076909	C	A	.	.	PR	GT	0/0	0/1	0/0
18	6076981	18-6076981	T	C	.	.	PR	GT	0/0	0/1	0/0
18	6077388	18-6077388	T	C	.	.	PR	GT	0/0	0/1	0/0
18	6077613	18-6077613	A	G	.	.	PR	GT	0/0	0/1	0/0
18	6077837	18-6077837	C	T	.	.	PR	GT	0/0	0/1	0/0
18	6077848	18-6077848	T	A	.	.	PR	GT	0/0	0/1	0/0
18	6077932	18-6077932	C	A	.	.	PR	GT	0/0	0/1	0/0
18	6078087	18-6078087	G	A	.	.	PR	GT	0/0	0/1	0/0
18	6078192	18-6078192	T	C	.	.	PR	GT	0/0	0/1	0/0
18	6078673	18-6078673	A	C	.	.	PR	GT	0/0	0/1	0/0
18	6078676	18-6078676	T	C	.	.	PR	GT	0/0	0/1	0/0
18	6078925	18-6078925	A	G	.	.	PR	GT	0/0	0/1	0/0
18	6078928	18-6078928	A	G	.	.	PR	GT	0/0	0/1	0/0
18	6079019	18-6079019	A	G	.	.	PR	GT	0/0	0/1	0/0
18	6079062	18-6079062	CT	C	.	.	PR	GT	0/0	0/1	0/0
18	6079170	18-6079170	T	C	.	.	PR	GT	0/1	1/1	0/0
18	6079366	18-6079366	A	G	.	.	PR	GT	0/0	0/1	0/0
18	6079403	18-6079403	G	T	.	.	PR	GT	0/0	0/1	0/0
18	6079487	18-6079487	C	A	.	.	PR	GT	0/1	0/1	0/0
18	6079578	18-6079578	GT	GTT	.	.	PR	GT	0/1	./.	0/0
18	6079656	18-6079656	C	G	.	.	PR	GT	0/0	0/1	0/0
18	6079895	18-6079895	A	G	.	.	PR	GT	0/0	0/1	0/0
18	6079971	18-6079971	T	C	.	.	PR	GT	0/1	1/1	0/0
18	6079984	18-6079984	G	A	.	.	PR	GT	0/0	0/0	1/1
18	6079986	18-6079986	A	G	.	.	PR	GT	0/0	0/1	0/0
18	6080031	18-6080031	C	T	.	.	PR	GT	0/0	0/1	0/0
18	6080592	18-6080592	G	A	.	.	PR	GT	0/0	0/1	0/0
18	6080724	18-6080724	ATGGTCTAGGCCTT	A	.	.	PR	GT	0/0	0/1	0/0
18	6080744	18-6080744	AAC	A	.	.	PR	GT	0/0	0/1	0/0
18	6080745	18-6080745	A	T	.	.	PR	GT	0/0	0/1	0/0
18	6080748	18-6080748	C	T	.	.	PR	GT	0/0	0/1	0/0
18	6081100	18-6081100	TT	AT	.	.	PR	GT	0/0	0/1	0/0
18	6081101	18-6081101	TTTC	T	.	.	PR	GT	0/0	0/1	0/0
18	6081219	18-6081219	T	C	.	.	PR	GT	0/0	0/1	0/0
18	6081326	18-6081326	AGAGTC	A	.	.	PR	GT	0/0	0/1	0/0
18	6081424	18-6081424	C	T	.	.	PR	GT	0/0	0/1	0/0
18	6081628	18-6081628	T	C	.	.	PR	GT	0/0	0/1	0/0
18	6081833	18-6081833	C	T	.	.	PR	GT	0/0	0/1	0/0
18	6082121	18-6082121	TAAAAAA	TA	.	.	PR	GT	0/0	0/1	0/0
18	6082270	18-6082270	C	T	.	.	PR	GT	0/0	0/1	0/0
18	6082435	18-6082435	CTT	C	.	.	PR	GT	0/0	0/1	0/0
18	6082522	18-6082522	G	C	.	.	PR	GT	0/0	0/1	0/0
18	6082537	18-6082537	C	T	.	.	PR	GT	0/0	0/1	0/0
18	6082582	18-6082582	A	T	.	.	PR	GT	0/0	0/1	0/0
18	6082736	18-6082736	T	C	.	.	PR	GT	0/1	1/1	0/0
18	6082882	18-6082882	A	G	.	.	PR	GT	0/0	0/1	0/0
18	6083142	18-6083142	AAT	A	.	.	PR	GT	0/0	0/1	0/0
18	6084425	18-6084425	GA	G	.	.	PR	GT	0/1	0/1	0/0
18	6084607	18-6084607	CAA	C	.	.	PR	GT	0/0	0/1	0/0
18	6085297	18-6085297	A	G	.	.	PR	GT	0/0	0/1	0/0
18	6085351	18-6085351	T	C	.	.	PR	GT	0/1	0/1	0/0
18	6085387	18-6085387	A	G	.	.	PR	GT	0/0	0/1	0/0
18	6085521	18-6085521	AAGC	A	.	.	PR	GT	0/1	0/1	0/0
18	6085531	18-6085531	T	C	.	.	PR	GT	0/0	0/1	0/0
18	6085664	18-6085664	G	A	.	.	PR	GT	0/0	0/1	0/0
18	6085690	18-6085690	T	G	.	.	PR	GT	0/0	0/1	0/0
18	6085707	18-6085707	T	TG	.	.	PR	GT	0/1	0/1	0/0
18	6085765	18-6085765	G	GCACACACACA	.	.	PR	GT	0/0	0/1	0/0
18	6085893	18-6085893	ACT	A	.	.	PR	GT	0/0	0/1	0/0
18	6085964	18-6085964	G	A	.	.	PR	GT	0/0	0/1	0/0
18	6086170	18-6086170	T	C	.	.	PR	GT	0/0	0/1	0/0
18	6086242	18-6086242	G	T	.	.	PR	GT	0/0	0/1	0/0
18	6086263	18-6086263	A	T	.	.	PR	GT	0/0	0/1	0/0
18	6086354	18-6086354	T	C	.	.	PR	GT	0/0	0/1	0/0
18	6086402	18-6086402	G	GAA	.	.	PR	GT	0/0	0/1	0/0
18	6086484	18-6086484	GT	G	.	.	PR	GT	0/1	0/1	0/0
18	6086780	18-6086780	A	G	.	.	PR	GT	0/0	0/1	0/0
18	6087154	18-6087154	G	C	.	.	PR	GT	0/0	0/1	0/0
18	6087347	18-6087347	C	T	.	.	PR	GT	0/0	0/1	0/0
18	6087565	18-6087565	A	T	.	.	PR	GT	0/0	0/1	0/0
18	6087597	18-6087597	T	G	.	.	PR	GT	0/1	1/1	0/0
18	6088255	18-6088255	A	G	.	.	PR	GT	0/1	0/1	0/0
18	6088402	18-6088402	CTTTTTTTTT	CTTTTTTTTTT	.	.	PR	GT	0/1	./.	./.
18	6090401	18-6090401	A	AAG	.	.	PR	GT	0/1	0/1	0/0
18	6091339	18-6091339	A	T	.	.	PR	GT	0/1	0/1	0/0
18	6093179	18-6093179	TG	T	.	.	PR	GT	0/1	0/1	0/0
18	6093355	18-6093355	T	G	.	.	PR	GT	0/1	0/1	0/0
18	6093762	18-6093762	A	C	.	.	PR	GT	0/1	0/1	0/0
18	6093874	18-6093874	G	A	.	.	PR	GT	0/1	0/1	0/0
18	6095061	18-6095061	T	C	.	.	PR	GT	0/1	0/1	0/0
18	6095148	18-6095148	G	GT	.	.	PR	GT	0/1	0/1	0/0
18	6095169	18-6095169	A	G	.	.	PR	GT	0/1	0/1	0/0
18	6095177	18-6095177	A	G	.	.	PR	GT	0/1	0/1	0/0
18	6095328	18-6095328	G	T	.	.	PR	GT	0/1	0/1	0/0
18	6095721	18-6095721	G	C	.	.	PR	GT	0/0	0/0	1/1
18	6095755	18-6095755	A	AG	.	.	PR	GT	0/1	0/1	0/0
18	6096017	18-6096017	C	T	.	.	PR	GT	0/1	0/1	0/0
18	6096080	18-6096080	C	A	.	.	PR	GT	0/1	0/1	0/0
18	6096295	18-6096295	G	A	.	.	PR	GT	0/1	0/0	0/0
18	6096357	18-6096357	T	C	.	.	PR	GT	0/1	0/1	0/0
18	6097837	18-6097837	T	C	.	.	PR	GT	0/1	0/1	0/0
18	6100126	18-6100126	T	C	.	.	PR	GT	0/1	0/1	0/0
18	6101300	18-6101300	A	T	.	.	PR	GT	0/1	0/1	0/0
18	6102374	18-6102374	C	G	.	.	PR	GT	0/1	0/1	0/0
18	6102798	18-6102798	GTT	GTTT	.	.	PR	GT	0/1	0/0	0/0
18	6103246	18-6103246	AT	A	.	.	PR	GT	0/1	0/1	0/0
18	6103819	18-6103819	C	T	.	.	PR	GT	0/1	0/1	0/0
18	6103982	18-6103982	TA	TAA	.	.	PR	GT	0/1	./.	0/0
18	6105023	18-6105023	CA	CAA	.	.	PR	GT	0/1	./.	0/0
18	6105869	18-6105869	AT	ATT	.	.	PR	GT	0/1	./.	0/0
18	6106060	18-6106060	TG	T	.	.	PR	GT	0/1	0/0	0/0
18	6106380	18-6106380	GTAAA	G	.	.	PR	GT	0/1	0/1	0/0
18	6109117	18-6109117	A	G	.	.	PR	GT	0/1	0/1	0/0
18	6109942	18-6109942	A	C	.	.	PR	GT	0/1	0/1	0/0
18	6110101	18-6110101	T	C	.	.	PR	GT	0/0	0/1	0/0
18	6110158	18-6110158	G	A	.	.	PR	GT	0/0	0/1	0/0
18	6110392	18-6110392	A	G	.	.	PR	GT	0/0	0/1	0/0
18	6110451	18-6110451	T	A	.	.	PR	GT	0/0	0/1	0/0
18	6110637	18-6110637	T	TAG	.	.	PR	GT	0/1	0/1	0/0
18	6110692	18-6110692	G	A	.	.	PR	GT	0/1	0/1	0/0
18	6110744	18-6110744	GTTTTAA	G	.	.	PR	GT	0/0	0/1	0/0
18	6114340	18-6114340	TAAAAAAA	TAAAAAA	.	.	PR	GT	0/1	0/1	0/0
18	6114687	18-6114687	CTG	CTGTG	.	.	PR	GT	0/1	0/1	0/0
18	6115276	18-6115276	A	T	.	.	PR	GT	0/1	0/1	0/0
18	6115502	18-6115502	T	C	.	.	PR	GT	0/1	0/1	0/0
18	6115700	18-6115700	C	T	.	.	PR	GT	0/1	0/1	0/0
18	6116554	18-6116554	G	A	.	.	PR	GT	0/1	0/1	0/0
18	6116600	18-6116600	A	T	.	.	PR	GT	0/1	0/1	0/0
18	6116743	18-6116743	C	T	.	.	PR	GT	0/1	0/1	0/0
18	6117085	18-6117085	T	TCA	.	.	PR	GT	0/1	0/1	0/0
18	6117087	18-6117087	T	TCAATA	.	.	PR	GT	0/1	0/1	0/0
18	6117089	18-6117089	T	TAAA	.	.	PR	GT	0/1	0/1	0/0
18	6117091	18-6117091	A	AAAATCT	.	.	PR	GT	0/0	0/1	0/0
18	6117785	18-6117785	G	A	.	.	PR	GT	0/1	0/1	0/0
18	6117896	18-6117896	GGGA	G	.	.	PR	GT	0/1	0/1	0/0
18	6118069	18-6118069	C	T	.	.	PR	GT	0/1	0/1	0/0
18	6119333	18-6119333	C	T	.	.	PR	GT	0/0	0/0	1/1
18	6119444	18-6119444	C	T	.	.	PR	GT	0/1	0/1	0/0
18	6119749	18-6119749	GCA	G	.	.	PR	GT	0/1	0/1	0/0
18	6119824	18-6119824	C	T	.	.	PR	GT	0/1	0/1	0/0
18	6119887	18-6119887	C	T	.	.	PR	GT	0/0	0/0	1/1
18	6120201	18-6120201	A	C	.	.	PR	GT	./.	0/1	0/0
18	6120206	18-6120206	A	C	.	.	PR	GT	./.	0/1	0/0
18	6120211	18-6120211	G	C	.	.	PR	GT	0/0	0/1	0/0
18	6120975	18-6120975	T	C	.	.	PR	GT	0/1	0/1	0/0
18	6121144	18-6121144	T	G	.	.	PR	GT	0/1	0/1	0/0
18	6121785	18-6121785	T	C	.	.	PR	GT	0/1	0/1	0/0
18	6123010	18-6123010	G	A	.	.	PR	GT	0/1	0/1	0/0
18	6123104	18-6123104	A	G	.	.	PR	GT	0/1	0/1	0/0
18	6123124	18-6123124	GA	G	.	.	PR	GT	./.	0/1	0/0
18	6123603	18-6123603	C	T	.	.	PR	GT	0/1	0/1	0/0
18	6123735	18-6123735	A	ACAGG	.	.	PR	GT	0/1	0/1	0/0
18	6123897	18-6123897	A	AC	.	.	PR	GT	0/1	0/1	0/0
18	6124323	18-6124323	G	T	.	.	PR	GT	0/1	0/1	0/0
18	6124851	18-6124851	A	G	.	.	PR	GT	0/1	0/1	0/0
18	6125850	18-6125850	T	TAAGACAAATGC	.	.	PR	GT	0/1	0/1	0/0
18	6125852	18-6125852	T	G	.	.	PR	GT	0/1	0/1	0/0
18	6125854	18-6125854	T	C	.	.	PR	GT	0/1	0/1	0/0
18	6125855	18-6125855	T	TCTGCTGCATGTAAGACA	.	.	PR	GT	0/1	0/1	0/0
18	6126131	18-6126131	T	A	.	.	PR	GT	0/1	0/1	0/0
18	6126227	18-6126227	TAATA	TAATAAATAAATA	.	.	PR	GT	0/0	./.	1/1
18	6126266	18-6126266	T	C	.	.	PR	GT	0/1	0/1	0/0
18	6126358	18-6126358	A	G	.	.	PR	GT	0/1	0/1	0/0
18	6126674	18-6126674	C	A	.	.	PR	GT	0/1	0/1	0/0
18	6127495	18-6127495	G	T	.	.	PR	GT	0/1	0/1	0/0
18	6128005	18-6128005	T	G	.	.	PR	GT	0/1	0/1	0/0
18	6128246	18-6128246	C	T	.	.	PR	GT	0/1	0/1	0/0
18	6129717	18-6129717	A	T	.	.	PR	GT	0/1	0/1	0/0
18	6130355	18-6130355	C	T	.	.	PR	GT	0/1	0/1	0/0
18	6131048	18-6131048	T	C	.	.	PR	GT	0/1	0/1	0/0
18	6131433	18-6131433	AAAAG	A	.	.	PR	GT	0/1	0/1	0/0
18	6131833	18-6131833	G	C	.	.	PR	GT	0/1	0/1	0/0
18	6132077	18-6132077	G	GGGT	.	.	PR	GT	0/1	0/1	0/0
18	6132202	18-6132202	C	T	.	.	PR	GT	0/1	0/1	0/0
18	6132370	18-6132370	G	T	.	.	PR	GT	0/1	0/1	0/0
18	6132758	18-6132758	G	T	.	.	PR	GT	0/1	0/1	0/0
18	6133364	18-6133364	G	A	.	.	PR	GT	0/1	0/1	0/0
18	6133445	18-6133445	T	C	.	.	PR	GT	0/1	0/1	0/0
18	6133931	18-6133931	AGAAGAGGAAAAGACAGAGG	A	.	.	PR	GT	0/1	0/1	0/0
18	6134048	18-6134048	G	A	.	.	PR	GT	0/1	0/1	0/0
18	6134918	18-6134918	C	A	.	.	PR	GT	0/1	0/1	0/0
18	6135132	18-6135132	C	T	.	.	PR	GT	0/1	0/1	0/0
18	6135412	18-6135412	T	TTC	.	.	PR	GT	0/1	0/1	0/0
18	6135418	18-6135418	C	CTT	.	.	PR	GT	0/1	0/1	0/0
18	6135464	18-6135464	C	T	.	.	PR	GT	0/1	0/1	0/0
18	6135468	18-6135468	T	C	.	.	PR	GT	0/1	0/1	0/0
18	6135477	18-6135477	T	TTC	.	.	PR	GT	0/1	0/1	0/0
18	6135521	18-6135521	A	T	.	.	PR	GT	0/1	0/1	0/0
18	6135554	18-6135554	TTTTA	T	.	.	PR	GT	0/1	0/1	0/0
18	6135593	18-6135593	C	A	.	.	PR	GT	0/1	0/1	0/0
18	6135804	18-6135804	AC	A	.	.	PR	GT	0/1	0/1	0/0
18	6136129	18-6136129	C	T	.	.	PR	GT	0/1	0/1	0/0
18	6136920	18-6136920	CCCG	C	.	.	PR	GT	0/1	0/1	0/0
18	6136921	18-6136921	CCG	*	.	.	PR	GT	0/1	0/1	0/0
18	6137115	18-6137115	G	A	.	.	PR	GT	0/1	0/0	0/0
18	6137271	18-6137271	GC	G	.	.	PR	GT	0/1	0/1	0/0
18	6137273	18-6137273	C	A	.	.	PR	GT	0/1	0/1	0/0
18	6137285	18-6137285	G	A	.	.	PR	GT	0/1	0/1	0/0
18	6137287	18-6137287	T	G	.	.	PR	GT	0/1	0/1	0/0
18	6137344	18-6137344	T	C	.	.	PR	GT	0/1	0/1	0/0
18	6137480	18-6137480	G	A	.	.	PR	GT	0/1	0/1	0/0
18	6137646	18-6137646	CCA	C	.	.	PR	GT	0/1	0/1	0/0
18	6137728	18-6137728	C	T	.	.	PR	GT	0/1	0/1	0/0
18	6137740	18-6137740	G	A	.	.	PR	GT	0/1	0/1	0/0
18	6137865	18-6137865	AT	A	.	.	PR	GT	0/1	0/1	0/0
18	6137952	18-6137952	A	C	.	.	PR	GT	0/1	0/1	0/0
18	6138073	18-6138073	CT	C	.	.	PR	GT	0/1	0/1	0/0
18	6138367	18-6138367	A	C	.	.	PR	GT	0/1	0/1	0/0
18	6138578	18-6138578	C	T	.	.	PR	GT	0/1	0/1	0/0
18	6138640	18-6138640	T	C	.	.	PR	GT	0/1	0/1	0/0
18	6138753	18-6138753	A	G	.	.	PR	GT	0/1	0/1	0/0
18	6139412	18-6139412	T	C	.	.	PR	GT	0/1	0/1	0/0
18	6139581	18-6139581	G	A	.	.	PR	GT	0/1	0/1	0/0
18	6140050	18-6140050	C	G	.	.	PR	GT	0/1	0/1	0/0
18	6140300	18-6140300	AG	A	.	.	PR	GT	0/1	0/1	0/0
18	6140460	18-6140460	A	G	.	.	PR	GT	0/1	0/1	0/0
18	6140498	18-6140498	T	C	.	.	PR	GT	0/1	0/1	0/0
18	6140798	18-6140798	A	G	.	.	PR	GT	0/1	0/1	0/0
18	6140977	18-6140977	A	G	.	.	PR	GT	0/1	0/1	0/0
18	6141262	18-6141262	G	A	.	.	PR	GT	0/1	0/1	0/0
18	6141339	18-6141339	G	C	.	.	PR	GT	0/1	0/1	0/0
18	6141709	18-6141709	C	G	.	.	PR	GT	0/1	0/1	0/0
18	6142410	18-6142410	G	A	.	.	PR	GT	0/1	0/1	0/0
18	6142412	18-6142412	C	T	.	.	PR	GT	0/1	0/1	0/0
18	6142609	18-6142609	A	G	.	.	PR	GT	0/1	0/1	0/0
18	6142662	18-6142662	A	G	.	.	PR	GT	0/1	0/1	0/0
18	6142790	18-6142790	T	C	.	.	PR	GT	0/1	0/1	0/0
18	6142926	18-6142926	G	A	.	.	PR	GT	0/1	0/1	0/0
18	6143112	18-6143112	T	C	.	.	PR	GT	0/1	0/1	0/0
18	6143144	18-6143144	G	A	.	.	PR	GT	0/1	0/1	0/0
18	6143186	18-6143186	TGAGA	T	.	.	PR	GT	0/1	0/1	0/0
18	6143660	18-6143660	A	G	.	.	PR	GT	0/1	0/1	0/0
18	6143939	18-6143939	C	T	.	.	PR	GT	0/1	0/1	0/0
18	6144045	18-6144045	G	C	.	.	PR	GT	0/1	0/1	0/0
18	6144055	18-6144055	G	A	.	.	PR	GT	0/1	0/1	0/0
18	6144090	18-6144090	A	G	.	.	PR	GT	0/1	0/1	0/0
18	6144105	18-6144105	G	A	.	.	PR	GT	0/1	0/1	0/0
18	6144112	18-6144112	A	T	.	.	PR	GT	0/1	0/1	0/0
18	6144472	18-6144472	C	*	.	.	PR	GT	0/0	0/0	1/1
18	6144495	18-6144495	T	TCTC	.	.	PR	GT	0/1	0/1	0/0
18	6144529	18-6144529	G	A	.	.	PR	GT	0/1	0/1	0/0
18	6144688	18-6144688	C	G	.	.	PR	GT	0/1	0/1	0/0
18	6145083	18-6145083	A	G	.	.	PR	GT	0/1	0/1	0/0
18	6145572	18-6145572	A	G	.	.	PR	GT	0/1	0/1	0/0
18	6145604	18-6145604	T	A	.	.	PR	GT	0/1	0/1	0/0
18	6145693	18-6145693	G	A	.	.	PR	GT	0/1	0/1	0/0
18	6145906	18-6145906	G	C	.	.	PR	GT	0/1	0/1	0/0
18	6146086	18-6146086	C	T	.	.	PR	GT	0/1	0/1	0/0
18	6147117	18-6147117	A	G	.	.	PR	GT	0/1	0/1	0/0
18	6147119	18-6147119	C	T	.	.	PR	GT	0/1	0/1	0/0
18	6147128	18-6147128	A	G	.	.	PR	GT	0/1	0/1	0/0
18	6147681	18-6147681	G	A	.	.	PR	GT	0/1	0/1	0/0
18	6147945	18-6147945	C	CA	.	.	PR	GT	0/1	0/1	0/0
18	6148069	18-6148069	T	C	.	.	PR	GT	0/1	0/1	0/0
18	6148359	18-6148359	A	G	.	.	PR	GT	0/1	0/1	0/0
18	6148369	18-6148369	A	G	.	.	PR	GT	0/1	0/1	0/0
18	6148804	18-6148804	T	C	.	.	PR	GT	0/1	0/1	0/0
18	6148898	18-6148898	G	GAA	.	.	PR	GT	0/1	0/1	0/0
18	6149085	18-6149085	A	G	.	.	PR	GT	0/1	0/1	0/0
18	6149668	18-6149668	T	C	.	.	PR	GT	0/1	0/1	0/0
18	6149683	18-6149683	T	C	.	.	PR	GT	0/1	0/1	0/0
18	6149893	18-6149893	G	A	.	.	PR	GT	0/1	0/1	0/0
18	6149897	18-6149897	A	C	.	.	PR	GT	0/1	0/1	0/0
18	6150000	18-6150000	G	A	.	.	PR	GT	0/0	0/0	1/1
18	6150018	18-6150018	A	G	.	.	PR	GT	0/1	0/1	0/0
18	6150837	18-6150837	G	A	.	.	PR	GT	0/1	0/1	0/0
18	6150869	18-6150869	A	G	.	.	PR	GT	0/1	0/1	0/0
18	6151313	18-6151313	G	C	.	.	PR	GT	0/1	0/1	0/0
18	6151376	18-6151376	A	G	.	.	PR	GT	0/1	0/1	0/0
18	6151462	18-6151462	A	C	.	.	PR	GT	0/1	0/1	0/0
18	6151464	18-6151464	A	T	.	.	PR	GT	0/1	0/1	0/0
18	6151499	18-6151499	A	T	.	.	PR	GT	0/1	0/1	0/0
18	6151571	18-6151571	T	A	.	.	PR	GT	0/1	0/1	0/0
18	6151767	18-6151767	C	T	.	.	PR	GT	0/1	0/1	0/0
18	6152094	18-6152094	CCCCA	C	.	.	PR	GT	0/1	0/1	0/0
18	6152096	18-6152096	CCA	*	.	.	PR	GT	0/1	0/1	0/0
18	6152174	18-6152174	G	A	.	.	PR	GT	0/1	0/1	0/0
18	6152523	18-6152523	A	G	.	.	PR	GT	0/1	0/1	0/0
18	6152845	18-6152845	G	A	.	.	PR	GT	0/1	0/1	0/0
18	6152855	18-6152855	C	T	.	.	PR	GT	0/1	0/1	0/0
18	6153023	18-6153023	T	A	.	.	PR	GT	0/1	0/0	0/0
18	6153778	18-6153778	C	T	.	.	PR	GT	0/1	0/1	0/0
18	6153888	18-6153888	T	C	.	.	PR	GT	0/1	0/1	0/0
18	6153968	18-6153968	G	A	.	.	PR	GT	0/1	0/1	0/0
18	6153972	18-6153972	T	C	.	.	PR	GT	0/1	0/1	0/0
18	6154169	18-6154169	G	GAC	.	.	PR	GT	0/1	0/1	0/0
18	6154184	18-6154184	A	AG	.	.	PR	GT	0/1	0/1	0/0
18	6154268	18-6154268	G	A	.	.	PR	GT	0/1	0/1	0/0
18	6154758	18-6154758	A	G	.	.	PR	GT	0/1	0/1	0/0
18	6154817	18-6154817	T	C	.	.	PR	GT	0/1	0/1	0/0
18	6154904	18-6154904	A	G	.	.	PR	GT	0/1	0/1	0/0
18	6155050	18-6155050	A	G	.	.	PR	GT	0/1	0/1	0/0
18	6155061	18-6155061	C	G	.	.	PR	GT	0/1	0/1	0/0
18	6155123	18-6155123	AC	A	.	.	PR	GT	0/1	0/1	0/0
18	6156056	18-6156056	TA	TAA	.	.	PR	GT	0/0	0/1	0/0
18	6156324	18-6156324	A	C	.	.	PR	GT	0/1	0/1	0/0
18	6156815	18-6156815	AC	A	.	.	PR	GT	0/1	0/1	0/0
18	6156826	18-6156826	A	C	.	.	PR	GT	0/1	0/0	0/0
18	6156962	18-6156962	G	A	.	.	PR	GT	0/1	0/1	0/0
18	6157114	18-6157114	GT	G	.	.	PR	GT	0/1	0/1	0/0
18	6158691	18-6158691	G	GAA	.	.	PR	GT	0/1	0/1	0/0
18	6158808	18-6158808	G	A	.	.	PR	GT	0/1	0/1	0/0
18	6159672	18-6159672	AG	A	.	.	PR	GT	0/1	0/1	0/0
18	6159675	18-6159675	G	A	.	.	PR	GT	0/1	0/1	0/0
18	6159959	18-6159959	C	CT	.	.	PR	GT	0/1	0/1	0/0
18	6160536	18-6160536	G	A	.	.	PR	GT	0/1	0/1	0/0
18	6160634	18-6160634	T	TG	.	.	PR	GT	0/1	0/1	./.
18	6160645	18-6160645	GGGT	G	.	.	PR	GT	0/1	0/1	0/0
18	6160953	18-6160953	CT	C	.	.	PR	GT	0/0	0/1	0/0
18	6161404	18-6161404	C	T	.	.	PR	GT	0/0	0/0	1/1
18	6161493	18-6161493	G	C	.	.	PR	GT	0/1	0/1	0/0
18	6161658	18-6161658	GTGTTT	G	.	.	PR	GT	0/1	./.	0/0
18	6162814	18-6162814	C	T	.	.	PR	GT	0/1	0/1	0/0
18	6164490	18-6164490	A	C	.	.	PR	GT	0/1	0/1	0/0
18	6164674	18-6164674	G	T	.	.	PR	GT	0/1	0/1	0/0
18	6165939	18-6165939	A	G	.	.	PR	GT	0/1	0/1	0/0
18	6165957	18-6165957	G	T	.	.	PR	GT	0/1	0/1	0/0
18	6166455	18-6166455	G	GT	.	.	PR	GT	0/1	0/1	0/0
18	6166505	18-6166505	T	TA	.	.	PR	GT	0/1	0/1	0/0
18	6166611	18-6166611	G	A	.	.	PR	GT	0/1	0/1	0/0
18	6167151	18-6167151	G	GCC	.	.	PR	GT	0/1	0/1	0/0
18	6167152	18-6167152	T	A	.	.	PR	GT	0/1	0/1	0/0
18	6167244	18-6167244	T	C	.	.	PR	GT	0/0	0/1	1/1
18	6167257	18-6167257	GA	G	.	.	PR	GT	0/0	0/1	1/1
18	6167492	18-6167492	T	C	.	.	PR	GT	0/1	0/0	0/0
18	6167543	18-6167543	G	A	.	.	PR	GT	0/0	0/1	1/1
18	6167638	18-6167638	C	A	.	.	PR	GT	0/0	0/1	0/0
18	6167836	18-6167836	C	T	.	.	PR	GT	0/0	0/1	0/0
18	6167900	18-6167900	G	A	.	.	PR	GT	0/1	0/0	0/0
18	6167972	18-6167972	C	G	.	.	PR	GT	0/0	0/1	1/1
18	6168174	18-6168174	T	A	.	.	PR	GT	0/0	0/1	1/1
18	6168175	18-6168175	G	A	.	.	PR	GT	0/0	0/1	1/1
18	6168446	18-6168446	CT	C	.	.	PR	GT	0/0	0/0	1/1
18	6168530	18-6168530	G	A	.	.	PR	GT	0/1	0/1	0/0
18	6168810	18-6168810	G	GTTT	.	.	PR	GT	0/0	0/0	1/1
18	6168818	18-6168818	A	T	.	.	PR	GT	0/0	0/0	1/1
18	6168919	18-6168919	C	T	.	.	PR	GT	0/0	0/0	1/1
18	6169208	18-6169208	G	A	.	.	PR	GT	0/0	0/0	1/1
18	6169426	18-6169426	T	C	.	.	PR	GT	0/1	0/1	0/0
18	6169699	18-6169699	G	A	.	.	PR	GT	0/1	0/1	0/0
18	6170019	18-6170019	C	T	.	.	PR	GT	0/0	0/0	1/1
18	6170104	18-6170104	T	C	.	.	PR	GT	0/1	0/1	0/0
18	6170123	18-6170123	T	C	.	.	PR	GT	0/1	0/1	0/0
18	6170219	18-6170219	C	T	.	.	PR	GT	0/1	0/1	0/0
18	6170312	18-6170312	C	T	.	.	PR	GT	0/1	0/1	0/0
18	6170405	18-6170405	T	C	.	.	PR	GT	0/1	0/1	0/0
18	6170441	18-6170441	T	C	.	.	PR	GT	0/0	0/0	1/1
18	6170445	18-6170445	A	AT	.	.	PR	GT	0/1	0/0	1/1
18	6170458	18-6170458	C	CT	.	.	PR	GT	0/1	0/0	0/0
18	6170475	18-6170475	TTC	T	.	.	PR	GT	0/1	0/0	0/0
18	6170476	18-6170476	TC	*	.	.	PR	GT	0/1	0/0	0/0
18	6170487	18-6170487	T	G	.	.	PR	GT	0/1	0/0	0/0
18	6170495	18-6170495	T	C	.	.	PR	GT	0/1	0/0	0/0
18	6170722	18-6170722	A	AT	.	.	PR	GT	0/1	0/1	0/0
18	6170957	18-6170957	C	G	.	.	PR	GT	0/1	0/1	0/0
18	6170958	18-6170958	G	T	.	.	PR	GT	0/0	0/0	1/1
18	6171127	18-6171127	A	G	.	.	PR	GT	0/1	0/1	0/0
18	6171586	18-6171586	C	T	.	.	PR	GT	0/0	0/0	1/1
18	6171622	18-6171622	T	TC	.	.	PR	GT	0/1	0/1	0/0
18	6172103	18-6172103	G	A	.	.	PR	GT	0/0	0/0	1/1
18	6172638	18-6172638	CT	C	.	.	PR	GT	0/0	0/0	1/1
18	6172649	18-6172649	A	ATTTAT	.	.	PR	GT	0/0	0/0	1/1
18	6172671	18-6172671	T	TGA	.	.	PR	GT	0/1	0/1	0/0
18	6173189	18-6173189	C	T	.	.	PR	GT	0/0	0/0	1/1
18	6173220	18-6173220	CT	C	.	.	PR	GT	0/0	0/0	1/1
18	6173389	18-6173389	C	T	.	.	PR	GT	0/0	0/0	1/1
18	6173414	18-6173414	C	T	.	.	PR	GT	0/1	0/1	0/0
18	6173581	18-6173581	G	A	.	.	PR	GT	0/0	0/0	1/1
18	6173745	18-6173745	AAAAAAGAAGAAGAAGAAGAAG	AAAGAAGAAGAAG	.	.	PR	GT	0/0	0/0	1/1
18	6173747	18-6173747	A	*	.	.	PR	GT	0/0	0/0	1/1
18	6174282	18-6174282	G	C	.	.	PR	GT	0/0	0/0	1/1
18	6174546	18-6174546	G	A	.	.	PR	GT	0/1	0/1	0/0
18	6174705	18-6174705	G	A	.	.	PR	GT	0/0	0/0	1/1
18	6174822	18-6174822	G	A	.	.	PR	GT	0/0	0/0	1/1
18	6175127	18-6175127	A	G	.	.	PR	GT	0/0	0/0	1/1
18	6176092	18-6176092	A	G	.	.	PR	GT	0/1	0/1	0/0
18	6176115	18-6176115	G	A	.	.	PR	GT	0/1	0/1	0/0
18	6176263	18-6176263	A	G	.	.	PR	GT	0/1	0/1	0/0
18	6176559	18-6176559	C	T	.	.	PR	GT	0/1	0/1	0/0
18	6176619	18-6176619	A	G	.	.	PR	GT	0/1	0/1	0/0
18	6176631	18-6176631	TAA	TA	.	.	PR	GT	0/1	./.	0/0
18	6176740	18-6176740	G	T	.	.	PR	GT	0/1	0/1	0/0
18	6176837	18-6176837	C	G	.	.	PR	GT	0/0	0/1	0/0
18	6176955	18-6176955	T	TG	.	.	PR	GT	0/1	0/1	0/0
18	6176966	18-6176966	C	T	.	.	PR	GT	0/1	0/1	0/0
18	6177222	18-6177222	CACAG	C	.	.	PR	GT	0/1	0/1	0/0
18	6177240	18-6177240	G	A	.	.	PR	GT	0/1	0/1	0/0
18	6177250	18-6177250	A	C	.	.	PR	GT	0/1	0/1	0/0
18	6177281	18-6177281	T	TCCC	.	.	PR	GT	0/1	0/0	0/0
18	6177289	18-6177289	C	CT	.	.	PR	GT	0/0	0/0	1/1
18	6177291	18-6177291	T	TC	.	.	PR	GT	0/1	0/0	0/0
18	6177304	18-6177304	T	G	.	.	PR	GT	0/1	0/0	0/0
18	6177622	18-6177622	C	T	.	.	PR	GT	0/1	0/1	0/0
18	6177755	18-6177755	T	C	.	.	PR	GT	0/1	0/1	0/0
18	6178194	18-6178194	T	C	.	.	PR	GT	0/1	0/1	0/0
18	6178198	18-6178198	C	T	.	.	PR	GT	0/0	0/0	1/1
18	6178205	18-6178205	A	ATTATTAGTAT	.	.	PR	GT	0/1	0/1	0/0
18	6178206	18-6178206	C	A	.	.	PR	GT	0/1	0/1	0/0
18	6178255	18-6178255	G	A	.	.	PR	GT	0/1	0/1	0/0
18	6178636	18-6178636	G	A	.	.	PR	GT	0/1	0/1	0/0
18	6178742	18-6178742	T	C	.	.	PR	GT	0/1	0/1	0/0
18	6178930	18-6178930	G	A	.	.	PR	GT	0/0	0/0	1/1
18	6179034	18-6179034	ATC	ATCTCTCTCTCTCTCTCTCTC	.	.	PR	GT	0/1	./.	./.
18	6179329	18-6179329	C	A	.	.	PR	GT	0/1	0/1	0/0
18	6179510	18-6179510	C	A	.	.	PR	GT	0/1	0/1	0/0
18	6179582	18-6179582	GCGCGGTGCTAGACGCAGCCCCGGTGCCCGC	G	.	.	PR	GT	0/0	0/0	1/1
18	6179628	18-6179628	G	C	.	.	PR	GT	0/1	0/1	0/0
18	6179774	18-6179774	T	G	.	.	PR	GT	0/1	0/1	./.
18	6179781	18-6179781	G	C	.	.	PR	GT	0/0	0/1	1/1
18	6179796	18-6179796	G	C	.	.	PR	GT	./.	0/0	1/1
18	6179808	18-6179808	G	C	.	.	PR	GT	./.	0/0	1/1
18	6179832	18-6179832	GGGTGCGGGGAGCTGGGTGAGGGGAGCGAGGAGCGGGGTGCGGGGAGCGA	G	.	.	PR	GT	0/0	0/0	1/1
18	6179851	18-6179851	A	*	.	.	PR	GT	0/0	./.	1/1
18	6179884	18-6179884	T	*	.	.	PR	GT	0/0	0/0	0/1
18	6179933	18-6179933	AGTGGGGT	*	.	.	PR	GT	0/0	0/0	0/1
18	6179935	18-6179935	T	C	.	.	PR	GT	0/1	./.	./.
18	6179936	18-6179936	T	G	.	.	PR	GT	0/1	./.	./.
18	6179937	18-6179937	G	*	.	.	PR	GT	0/0	0/0	0/1
18	6179940	18-6179940	T	*	.	.	PR	GT	./.	0/0	0/1
18	6179944	18-6179944	G	*	.	.	PR	GT	0/0	0/0	0/1
18	6179950	18-6179950	G	*	.	.	PR	GT	0/0	0/0	0/1
18	6180041	18-6180041	C	G	.	.	PR	GT	0/0	0/1	1/1
18	6180161	18-6180161	GGGGTGCGGGGAGCGGGGTGCGGAGAGCT	G	.	.	PR	GT	0/1	0/1	0/0
18	6180175	18-6180175	GGGGTGCGGAGAGCT	*	.	.	PR	GT	0/1	0/1	0/0
18	6180184	18-6180184	*	A	.	.	PR	GT	0/1	0/1	./.
18	6180275	18-6180275	C	CG	.	.	PR	GT	0/0	0/1	0/0
18	6180279	18-6180279	A	G	.	.	PR	GT	0/0	./.	1/1
18	6180469	18-6180469	C	G	.	.	PR	GT	0/1	0/1	0/0
18	6180588	18-6180588	C	CG	.	.	PR	GT	0/0	0/0	1/1
18	6180599	18-6180599	G	C	.	.	PR	GT	0/1	0/1	0/0
18	6180600	18-6180600	C	G	.	.	PR	GT	0/1	0/1	0/0
18	6180605	18-6180605	GCATCCC	G	.	.	PR	GT	0/1	0/0	0/0
18	6180615	18-6180615	A	G	.	.	PR	GT	0/1	0/0	0/0
18	6180734	18-6180734	TCCC	T	.	.	PR	GT	0/1	./.	0/0
18	6180741	18-6180741	C	A	.	.	PR	GT	0/1	0/1	0/0
18	6181068	18-6181068	G	A	.	.	PR	GT	0/1	0/1	0/0
18	6181102	18-6181102	C	G	.	.	PR	GT	0/1	0/1	0/0
18	6182075	18-6182075	CAGAGAG	C	.	.	PR	GT	0/1	0/1	0/0
18	6182130	18-6182130	C	T	.	.	PR	GT	0/0	0/1	0/0
18	6182155	18-6182155	C	T	.	.	PR	GT	0/1	0/1	0/0
18	6182469	18-6182469	T	C	.	.	PR	GT	0/1	0/1	0/0
18	6183154	18-6183154	T	TA	.	.	PR	GT	0/1	0/1	0/0
18	6183191	18-6183191	C	A	.	.	PR	GT	0/1	0/1	0/0
18	6183826	18-6183826	G	A	.	.	PR	GT	0/1	0/1	0/0
18	6183891	18-6183891	A	T	.	.	PR	GT	0/0	0/0	1/1
18	6184485	18-6184485	T	C	.	.	PR	GT	0/1	0/1	0/0
18	6184707	18-6184707	C	T	.	.	PR	GT	0/0	0/0	1/1
18	6184989	18-6184989	CT	CTT	.	.	PR	GT	0/0	0/1	0/0
18	6185062	18-6185062	G	A	.	.	PR	GT	0/1	0/1	0/0
18	6185957	18-6185957	T	C	.	.	PR	GT	0/1	0/1	0/0
18	6186133	18-6186133	G	A	.	.	PR	GT	0/1	0/1	0/0
18	6186270	18-6186270	C	T	.	.	PR	GT	0/0	0/0	1/1
18	6187028	18-6187028	C	T	.	.	PR	GT	0/1	0/1	0/0
18	6187517	18-6187517	A	G	.	.	PR	GT	0/1	0/1	0/0
18	6187728	18-6187728	C	T	.	.	PR	GT	0/1	0/1	0/0
18	6188255	18-6188255	T	C	.	.	PR	GT	0/1	0/1	0/0
18	6188936	18-6188936	A	G	.	.	PR	GT	0/1	0/1	0/0
18	6189277	18-6189277	GTTT	G	.	.	PR	GT	0/1	0/1	./.
18	6189301	18-6189301	G	C	.	.	PR	GT	0/1	0/1	0/0
18	6189661	18-6189661	A	AG	.	.	PR	GT	0/1	0/1	0/0
18	6189698	18-6189698	A	T	.	.	PR	GT	0/1	0/1	0/0
18	6190256	18-6190256	C	T	.	.	PR	GT	0/1	0/1	0/0
18	6190314	18-6190314	C	T	.	.	PR	GT	0/1	0/1	0/0
18	6190510	18-6190510	GT	G	.	.	PR	GT	0/1	0/1	0/0
[truncated: 871 more rows]

## Sheet: Table_S4
Table S4. Characteristics of 117 putative functional variants and array markers on CFA18 showing genotypes in three Australian racing greyhounds
CFA	Position (bp)	Variant identifier	Location	Feature	Reference allelea	Alternate allele (s)	USCF1455	USCF3181	USCF3343	Source of annotation	MAF722d	MAF590e
18	5679465	.	SEC61G	3'-UTR variant	CT	C	CT CT	C CT	CT CT	UU-GSD1a	multiple alleles	0.005963
18	5679982	.	SEC61G	3'-UTR variant	C	CAAA	C C	CAAA C	C C	UU-GSD1	0.193	0.185
18	5679986	rs8500507	SEC61G	3'-UTR variant	C	A	C A	A A	C A	UU-GSD1	0.382	0.321
18	5680056	rs851217048	SEC61G	3'-UTR variant	T	C	T T	C T	T T	UU-GSD1	0.221	0.188
18	5680092	.	SEC61G	3'-UTR variant	T	C	T T	C T	T T	UU-GSD1	0.196	0.186
18	5680167	.	SEC61G	3'-UTR variant	A	C	A A	C A	A A	UU-GSD1	0.224	0.185
18	5680576	rs853031502	SEC61G	3'-UTR variant	TCAA	T	TCAA TCAA	T TCAA	TCAA TCAA	UU-GSD1	multiple alleles	multiple alleles
18	5680671	.	SEC61G	3'-UTR variant	T	C	T T	C T	T T	UU-GSD1	0.21	0.188
18	5681564	.	SEC61G	3'-UTR variant	C	T	T C	T C	T C	UU-GSD1	0.13	0.119
18	5681827	rs850587790	SEC61G	3'-UTR variant	G	A	G G	A G	G G	UU-GSD1	0.202	0.188
18	5681829	rs851399556	SEC61G	3'-UTR variant	C	A	C C	A C	C C	UU-GSD1	0.102	0.099
18	5681863	rs853131147	SEC61G	3'-UTR variant	C	T	C C	T C	C C	UU-GSD1	0.204	0.188
18	5682229	.	SEC61G	3'-UTR variant	G	GATTTT	G G	GATTTT G	G G	UU-GSD1	0.191	0.179
18	5682252	.	SEC61G	3'-UTR variant	C	CA	C C	CA C	C C	UU-GSD1	multiple alleles	0.176
18	5682349	rs850604290	SEC61G	3'-UTR variant	T	C	T T	C T	T T	UU-GSD1	0.214	0.179
18	5682407	rs852516108	SEC61G	3'-UTR variant	C	T	C C	T C	C C	UU-GSD1	0.254	0.206
18	5682464	rs9122568	SEC61G	3'-UTR variant	A	G	G A	G A	G A	UU-GSD1	0.128	0.117
18	5682684	.	SEC61G	3'-UTR variant	C	T	C C	T C	C C	UU-GSD1	0.203	0.188
18	5682772	.	SEC61G	3'-UTR variant	C	T	C C	T C	C C	UU-GSD1	0.19	0.183
18	5682907	.	SEC61G	3'-UTR variant	T	TTAA	T T	TTAA T	T T	UU-GSD1	multiple alleles	multiple alleles
18	5682920	.	SEC61G	3'-UTR variant	ATAT	AAT	AAT ATAT	AAT ATAT	AAT ATAT	UU-GSD1	0.005335	0.007156
18	5682923	.	SEC61G	3'-UTR variant	T	A	T A	A A	T A	UU-GSD1	multiple alleles	-
18	5682999	.	SEC61G	3'-UTR variant	C	T	C T	T T	C T	UU-GSD1	0.382	0.318
18	5683443	.	SEC61G	3'-UTR variant	A	T	A A	T A	A A	UU-GSD1	0.25	0.204
18	5683520	.	SEC61G	3'-UTR variant	C	T	C C	T C	C C	UU-GSD1	0.226	0.188
18	5683974	rs853004629	SEC61G	3'-UTR variant	T	C	T C	C C	T C	UU-GSD1	0.391	0.325
18	5684107	rs850724953	SEC61G	3'-UTR variant	A	G	A A	G A	A A	UU-GSD1	0.215	0.188
18	5688562	rs853062568	SEC61G	synonymous_variant	A	G	A A	G A	A A	VAIb	0.212	0.179
18	5688577	rs852371671	SEC61G	synonymous_variant	T	C	T T	C T	T T	VAI	0.201	0.179
18	5935927	.	RLOC6102.1	RLOC6102.1	G	T	G G	T G	G G	UU-GSD1	0.102	0.139
18	5958018	rs22651641	RLOC6104.1	RLOC6104.1	A	G	A A	G A	A A	UU-GSD1	0.433	0.373
18	5961614	rs851737129	EGFR	splice_region_variant	G	C	G G	C G	C G	UU-GSD1	0.552	0.491
18	5961749	.	RLOC6104.1	RLOC6104.1	A	G	A A	G A	G A	UU-GSD1	0.401	0.413
18	5961762	.	RLOC6104.1	RLOC6104.1	C	T	C C	T C	T C	UU-GSD1	0.604	0.463
18	5961779	.	RLOC6104.1	RLOC6104.1	G	A	G G	A G	A G	UU-GSD1	0.614	0.462
18	6017351	rs851527332	LOC102151152	non-coding transcript	T	C	C T	T T	T T	VAI	0.48	0.435
18	6017375	.	LOC102151152	non-coding transcript	T	TTGC	TTGC T	T T	T T	VAI	0.472	0.432
18	6020578	.	EGFR	5'-UTR variant	C	T	C C	T C	C C	VAI	0.03	0.044
18	6026297	rs851549529	LOC102151152	non-coding transcript	T	C	C T	C T	T T	VAI	0.362	0.333
18	6036604	.	LOC119864155	non-coding transcript	GCT	G	G GCT	GCT GCT	GCT GCT	VAI	multiple alleles	multiple alleles
18	6037158	.	LOC119864155	non-coding transcript	C	T	T C	T C	C C	VAI	0.054	0.039
18	6045861	rs851256386	LOC119864156	non-coding transcript	GTCGCC	G	G G	GTCGCC G	G G	VAI	0.367	0.388
18	6068508	rs22613273	ARRAY	intronic	A	G	G G	A G	G G	ARRAYc	0.397	0.479
18	6076475	.	LOC111090863	non-coding transcript	CTACTTTCTGG	C	C C	CTACTTTCTGG C	C C	VAI	0.441	0.493
18	6077388	rs22642459	ARRAY	intronic	C	T	T T	C T	T T	ARRAY	0.432	0.486
18	6079062	.	LOC111090863	non-coding transcript	C	CT	CT CT	C CT	CT CT	VAI	0.437	0.493
18	6084425	.	LOC111090863	non-coding transcript	GA	G	G GA	G GA	GA GA	VAI	multiple alleles	multiple alleles
18	6084607	.	LOC111090863	non-coding transcript	C	CAA	CAA CAA	C CAA	CAA CAA	VAI	0.484	0.472
18	6085351	.	LOC111090863	non-coding transcript	T	C	C T	C T	T T	VAI	0.067	0.046
18	6085521	.	LOC111090863	non-coding transcript	AAGC	A	A AAGC	A AAGC	AAGC AAGC	VAI	0.069	0.048
18	6087347	rs22653533	ARRAY	intronic	T	C	C C	T C	C C	ARRAY	0.383	0.476
18	6097837	rs852810645	EGFR	synonymous_variant	T	C	C T	C T	T T	VAI	0.194	0.104
18	6110158	.	EGFR	missense_variant	G	A	G G	A G	G G	VAI	0.0009158	-
18	6115276	.	EGFR	splice_region_variant	A	T	T A	T A	A A	VAI	0.063	0.036
18	6129717	rs851742490	EGFR	synonymous_variant	A	T	T A	T A	A A	VAI	0.121	0.088
18	6154817	rs397512405	EGFR	potential stop codon	T	C	C T	C T	T T	UU-GSD1	0.132	0.074
18	6156056	.	EGFR	3'-UTR variant	TA	TAA	TA TA	TAA TA	TA TA	VAI	multiple alleles	multiple alleles
18	6156324	.	EGFR	3'-UTR variant	A	C	C A	C A	A A	VAI	0.115	0.07
18	6156815	.	EGFR	3'-UTR variant	AC	A	A AC	A AC	AC AC	VAI	-	-
18	6156826	.	EGFR	3'-UTR variant	A	C	C A	A A	A A	VAI	0.066	0.07
18	6156962	.	EGFR	3'-UTR variant	G	A	A G	A G	G G	VAI	0.06	0.038
18	6157114	.	EGFR	3'-UTR variant	GT	G,GTT	G GT	G GT	GT GT	VAI	multiple alleles	multiple alleles
18	6158691	.	EGFR	3'-UTR variant	G	GAA	GAA G	GAA G	G G	UU-GSD1	0.089	0.049
18	6158808	.	EGFR	3'-UTR variant	G	A	A G	A G	G G	UU-GSD1	0.055	0.042
18	6159672	.	SHISAL2A12	non-coding transcript	AG	A	A AG	A AG	AG AG	UU-GSD1	multiple alleles	0.082
18	6159675	.	SHISAL2A12	non-coding transcript	G	A	A G	A G	G G	UU-GSD1	multiple alleles	0.082
18	6159959	.	SHISAL2A12	non-coding transcript	C	CT,T,CTT	CT C	CT C	C C	UU-GSD1	multiple alleles	-
18	6160536	.	SHISAL2A12	non-coding transcript	G	A	A G	A G	G G	UU-GSD1	0.095	0.056
18	6160645	.	SHISAL2A12	non-coding transcript	GGGT	G	G GGGT	G GGGT	GGGT GGGT	UU-GSD1	0.07	multiple alleles
18	6160953	.	SHISAL2A12	non-coding transcript	CT	C,CTT	CT CT	C CT	CT CT	UU-GSD1	multiple alleles	multiple alleles
18	6161404	.	SHISAL2A12	non-coding transcript	C	T	C C	C C	T T	UU-GSD1	0.194	0.202
18	6161493	.	SHISAL2A12	non-coding transcript	G	C	C G	C G	G G	UU-GSD1	0.091	0.054
18	6177622	.	RLOC_00006109.1	non-coding transcript	T	C	T C	T C	C C	UU-GSD1	0.157	0.151
18	6177755	rs8571080	LOC111090798	non-coding transcript	T	C	C T	C T	T T	VAI	0.453	0.469
18	6178194	.	LOC111090798	non-coding transcript	T	C	C T	C T	T T	VAI	0.462	0.461
18	6178198	.	LOC111090798	non-coding transcript	C	T	C C	C C	T T	VAI	0.394	0.411
18	6178205	.	LOC111090798	non-coding transcript	A	ATTATTAGTAT	ATTATTAGTAT A	ATTATTAGTAT A	A A	VAI	multiple alleles	multiple alleles
18	6178206	.	LOC111090798	non-coding transcript	C	A	A C	A C	C C	VAI	0.443	0.46
18	6178255	.	LOC111090798	non-coding transcript	G	A	A G	A G	G G	VAI	0.435	0.466
18	6178636	rs8571082	LOC111090798	non-coding transcript	G	A	A G	A G	G G	VAI	0.41	0.461
18	6301024	.	LANCL	5'-UTR variant	T	C	C T	C T	T T	UU-GSD1	0.157	0.075
18	6301044	.	LANCL	5'-UTR variant	A	G	G A	G A	A A	UU-GSD1	0.157	0.076
18	6301250	rs851326791	LANCL	5'-UTR variant	T	C	T T	C T	T T	UU-GSD1	multiple alleles	0.388
18	6301569	.	LANCL	5'-UTR variant	TA	T	T TA	TA TA	TA TA	UU-GSD1	multiple alleles	multiple alleles
18	6301963	.	LANCL	5'-UTR variant	A	G	A A	G A	G G	UU-GSD1	-	-
18	6301965	.	LANCL	5'-UTR variant	C	G	C C	G C	G G	UU-GSD1	-	-
18	6301967	.	LANCL	5'-UTR variant	GCCTGT	G	GCCTGT GCCTGT	G GCCTGT	GCCTGT GCCTGT	UU-GSD1	-	-
18	6302112	.	LANCL	5'-UTR variant	A	C	A A	C A	A A	UU-GSD1	-	-
18	6350800	.	LANCL	3'-UTR variant	G	A	A G	A G	G G	UU-GSD1	-	-
18	6351269	.	LANCL	3'-UTR variant	C	T	T C	C C	C C	UU-GSD1	0.075	0.075
18	6395669	.	VOPP1	3'-UTR variant	A	C	C A	A A	A A	VAI	0.076	0.078
18	6395902	.	VOPP1	3'-UTR variant	CT	C	C CT	C CT	CT CT	VAI	multiple alleles	multiple alleles
18	6486006	.	VOPP1/ENSCAFP00040022590.1.10	ENSCAFP00040022590.1.10	A	G	A A	G A	A A	UU-GSD1	0.015	0.015
18	6490428	.	VOPP1/ENSCAFP00040022590.1.10	ENSCAFP00040022590.1.10	G	A	G G	A G	A A	UU-GSD1	0.026	0.029
18	6500150	.	ENSCAFP00040000452.1.41	ENSCAFP00040000452.1.41	C	G	G C	G C	C C	UU-GSD1	-	-
18	6500166	.	ENSCAFP00040000452.1.41	ENSCAFP00040000452.1.41	C	G	C G	C G	G G	UU-GSD1	-	-
18	6500842	.	ENSCAFP00040012827.1.31	ENSCAFP00040012827.1.31	C	G	G C	G C	C C	UU-GSD1	0.034	0.032
18	6501234	rs851132702	ENSCAFP00040000452.1.41	ENSCAFP00040000452.1.41	T	C	C T	T T	C C	UU-GSD1	0.49	0.461
18	6501359	rs22635232	ENSCAFP00040000452.1.41	ENSCAFP00040000452.1.41	T	C	T T	T T	C C	UU-GSD1	0.309	0.325
18	6501381	rs22635234	ENSCAFP00040000452.1.41	ENSCAFP00040000452.1.41	T	A	A T	T T	A A	UU-GSD1	0.503	0.455
18	6513024	rs8611437	ENSCAFP00040000452.1.41	ENSCAFP00040000452.1.41	A	G	G G	G G	A A	UU-GSD1	0.369	0.403
18	6513161	.	ENSCAFP00040000452.1.41	ENSCAFP00040000452.1.41	T	TAA,TA	TAA TAA	TAA TAA	T T	UU-GSD1	multiple alleles	multiple alleles
18	6513162	.	ENSCAFP00040000452.1.41	ENSCAFP00040000452.1.41	T	A	A A	A A	T T	UU-GSD1	-	-
18	6522145	.	LOC111090864	non-coding transcript variant	G	A	A G	G G	G G	VAI	-	-
18	6538036	.	BLVRA	3'-UTR variant	A	AT	AT AT	AT AT	A A	UU-GSD1	-	-
18	6538127	.	BLVRA	3'-UTR variant	AG	A	A A	A A	AG AG	UU-GSD1	0.471	0.49
18	6538358	rs852489311	BLVRA	3'-UTR variant	T	C	C C	C C	T T	UU-GSD1	0.451	0.497
18	6538395	rs852678092	BLVRA	3'-UTR variant	T	A	A A	A A	T T	UU-GSD1	0.453	0.493
18	6538579	rs851693063	BLVRA	3'-UTR variant	T	C	C C	C C	T T	UU-GSD1	0.456	0.492
18	6538584	rs852211459	BLVRA	3'-UTR variant	G	T	T T	T T	G G	UU-GSD1	0.469	0.462
18	6539263	rs852734723	BLVRA	3'-UTR variant	A	G	G G	G G	A A	UU-GSD1	0.458	0.492
18	6539338	.	BLVRA	3'-UTR variant	G	A	A A	A A	G G	UU-GSD1	0.46	0.492
18	6539478	.	BLVRA	3'-UTR variant	T	TC	TC TC	TC TC	T T	UU-GSD1	0.453	0.495
18	6539843	.	BLVRA	3'-UTR variant	T	TA	TA TA	TA TA	T T	UU-GSD1	0.464	0.461
18	6540012	rs851592637	BLVRA	3'-UTR variant	G	GAATA	GAATA GAATA	GAATA GAATA	G G	UU-GSD1	0.478	0.48
18	6540252	rs851942810	BLVRA	3'-UTR variant	G	T	T T	T T	G G	UU-GSD1	0.458	0.494
18	6547511	rs22699577	BLVRA	synonymous_variant	G	A	A A	A A	G G	UU-GSD1	0.454	0.496
a University of Uppsala GSD1.0/canFam4
b VARIANT ANNOTATION INTEGRATOR (VAI) Hinricks et al (2016)
c Illumina Canine Genotyping Array (170K and 220K)
d Minor Allele Frequency (MAF) Plassais et al (2019)
e MAF Jagannathan et al (2019)

## Sheet: Table_S5
Table S5. Variant call file for associated locus on CFX including genotypes from three Australian racing greyhounds (1455 -case, 3181-control, 3343- unphenotyped)
##fileformat=VCFv4.2
##fileDate=20220714
##source=PLINKv1.90
##contig=<ID=39,length=9430441>
##INFO=<ID=PR,Number=0,Type=Flag,Description="Provisional	reference	allele,	may	not	be	based	on	real	reference	genome">
##FORMAT=<ID=GT,Number=1,Type=String,Description="Genotype">
#CHROM	POS	ID	REF	ALT	QUAL	FILTER	INFO	FORMAT	USCF1455	USCF3181	USCF3343
X	8432242	.	TA	TAA	.	.	PR	GT	0/0	0/1	0/0
X	8435530	.	TA	TAA	.	.	PR	GT	0/0	0/1	0/0
X	8444593	.	T	TA	.	.	PR	GT	0/1	0/0	0/0
X	8444791	.	CCTCTCTCT	CCTCTCTCTCT	.	.	PR	GT	0/0	1/1	0/0
X	8445288	.	GTA	G	.	.	PR	GT	0/1	0/0	0/0
X	8447115	.	CAG	C	.	.	PR	GT	0/1	0/1	0/0
X	8449240	.	CT	C	.	.	PR	GT	0/0	0/1	0/0
X	8451032	.	TA	T	.	.	PR	GT	0/0	0/1	0/0
X	8451335	.	CT	C	.	.	PR	GT	0/1	0/0	0/0
X	8457315	.	C	G	.	.	PR	GT	0/0	1/1	0/0
X	8462699	.	TTCTC	TTC	.	.	PR	GT	0/1	0/0	0/0
X	8469401	.	C	CT	.	.	PR	GT	0/1	0/1	0/0
X	8469700	.	GA	GAA	.	.	PR	GT	0/1	0/0	1/1
X	8475897	.	GT	GTT	.	.	PR	GT	0/1	0/1	0/0
X	8479641	.	TA	TAA	.	.	PR	GT	0/1	0/0	0/0
X	8483749	.	TAA	TAAA	.	.	PR	GT	0/1	0/0	0/0
X	8489779	.	TA	TAA	.	.	PR	GT	0/0	0/1	0/0
X	8492344	.	T	C	.	.	PR	GT	0/0	1/1	0/0
X	8502408	.	*	A	.	.	PR	GT	0/1	0/0	0/0
X	8502412	.	A	*	.	.	PR	GT	0/0	1/1	0/0
X	8502424	.	A	*	.	.	PR	GT	0/0	1/1	0/0
X	8502716	.	CT	C	.	.	PR	GT	0/1	0/0	0/0
X	8503903	.	T	C	.	.	PR	GT	0/0	1/1	0/0
X	8505249	.	C	T	.	.	PR	GT	0/0	1/1	0/0
X	8508598	.	CCTCT	CCT	.	.	PR	GT	0/1	0/0	0/0
X	8509147	.	G	T	.	.	PR	GT	0/0	1/1	0/0
X	8510946	.	CCTCT	CCT	.	.	PR	GT	0/1	0/1	0/0
X	8510965	.	G	C	.	.	PR	GT	0/1	0/0	0/0
X	8511804	.	G	*	.	.	PR	GT	0/0	1/1	0/0
X	8511806	.	CAGA	GAGA	.	.	PR	GT	0/0	0/1	0/0
X	8511808	.	G	C	.	.	PR	GT	0/0	0/1	0/0
X	8515702	.	C	A	.	.	PR	GT	0/0	1/1	0/0
X	8517773	.	G	GAGAGAGAGAGAGAGAAGCAGGCTCCCTGCAGGGAGCCCAATGCAGAACTCGATCCCAGGACCCCCGAATCACACCCTTTTTTTAAAGATTTTATTTATTTATTTATGAGAGACACAGAGAGAGAGAGAGAGAGAGAGAGAA	.	.	PR	GT	0/0	0/0	1/1
X	8517781	.	*	G	.	.	PR	GT	0/0	0/0	1/1
X	8517920	.	G	GAC	.	.	PR	GT	0/0	0/0	1/1
X	8518048	.	A	AT	.	.	PR	GT	0/0	0/1	0/0
X	8526682	.	CAGAGAGAGAG	CAGAGAGAGAGAG	.	.	PR	GT	0/1	0/0	0/0
X	8530299	.	G	T	.	.	PR	GT	0/0	1/1	0/0
X	8530966	.	A	*	.	.	PR	GT	0/0	1/1	0/0
X	8531035	.	CA	C	.	.	PR	GT	0/1	0/0	0/0
X	8533801	.	AT	ATT	.	.	PR	GT	0/0	0/1	0/0
X	8542181	.	CCT	C	.	.	PR	GT	0/0	0/1	0/0
X	8547530	.	C	A	.	.	PR	GT	0/0	1/1	0/0
X	8549112	.	TA	T	.	.	PR	GT	0/1	0/0	0/0
X	8556932	.	TGAGAGAGA	TGAGAGA	.	.	PR	GT	0/0	0/1	0/0
X	8566625	.	G	GAGAGAC	.	.	PR	GT	0/1	0/1	0/0
X	8566633	.	*	GAGAC	.	.	PR	GT	0/0	0/0	1/1
X	8566635	.	*	GAC	.	.	PR	GT	0/0	0/0	1/1
X	8566637	.	CAG	*	.	.	PR	GT	0/1	0/1	0/0
X	8566928	.	GAGAGAGGCAGAGACAT	G	.	.	PR	GT	0/1	1/1	0/0
X	8572350	.	A	G	.	.	PR	GT	0/0	1/1	0/0
X	8572353	.	A	G	.	.	PR	GT	0/0	1/1	0/0
X	8572406	.	C	T	.	.	PR	GT	0/0	1/1	0/0
X	8572463	.	C	T	.	.	PR	GT	0/0	1/1	0/0
X	8572707	.	G	C	.	.	PR	GT	0/0	1/1	0/0
X	8572750	.	T	C	.	.	PR	GT	0/0	1/1	0/0
X	8575475	.	C	*	.	.	PR	GT	1/1	0/0	0/0
X	8578438	.	G	A	.	.	PR	GT	0/1	0/0	0/0
X	8584403	.	CAGAGAG	C	.	.	PR	GT	0/1	0/0	1/1
X	8585659	.	C	T	.	.	PR	GT	0/1	1/1	0/0
X	8585907	.	T	A	.	.	PR	GT	0/1	1/1	0/0
X	8586044	.	A	T	.	.	PR	GT	0/1	1/1	0/0
X	8587071	.	TG	T	.	.	PR	GT	0/1	0/0	1/1
X	8587362	.	C	T	.	.	PR	GT	0/1	0/0	1/1
X	8587630	.	G	A	.	.	PR	GT	0/1	0/0	1/1
X	8587688	.	T	C	.	.	PR	GT	0/1	0/0	1/1
X	8587951	.	A	C	.	.	PR	GT	0/1	0/0	1/1
X	8589834	.	A	T	.	.	PR	GT	0/1	0/0	1/1
X	8590198	.	T	C	.	.	PR	GT	0/0	1/1	0/0
X	8590248	.	T	G	.	.	PR	GT	0/1	0/0	1/1
X	8590662	.	T	C	.	.	PR	GT	0/0	1/1	0/0
X	8591021	.	G	C	.	.	PR	GT	0/1	0/0	1/1
X	8591925	.	CT	C	.	.	PR	GT	0/1	0/1	0/0
X	8593572	.	G	C	.	.	PR	GT	0/1	0/0	0/0
X	8593624	.	G	GT	.	.	PR	GT	0/1	0/0	0/0
X	8593823	.	T	C	.	.	PR	GT	0/1	0/0	0/0
X	8593898	.	A	G	.	.	PR	GT	0/1	0/0	0/0
X	8595330	.	T	C	.	.	PR	GT	0/1	0/0	1/1
X	8595343	.	A	G	.	.	PR	GT	0/1	0/0	1/1
X	8595594	.	ATG	ATGTGTG	.	.	PR	GT	0/0	1/1	0/0
X	8597405	.	G	GCTCT	.	.	PR	GT	0/1	0/0	1/1
X	8597763	.	G	A	.	.	PR	GT	0/1	0/0	1/1
X	8597989	.	CT	C	.	.	PR	GT	0/0	0/1	0/0
X	8598254	.	T	A	.	.	PR	GT	0/0	1/1	0/0
X	8598301	.	A	G	.	.	PR	GT	0/1	1/1	0/0
X	8599143	.	G	A	.	.	PR	GT	0/1	1/1	0/0
X	8600105	.	T	C	.	.	PR	GT	0/1	0/0	1/1
X	8601600	.	G	C	.	.	PR	GT	0/1	0/0	0/0
X	8605038	.	T	TTC	.	.	PR	GT	0/1	0/1	0/0
X	8605195	.	TA	T	.	.	PR	GT	0/1	0/0	0/0
X	8606255	.	G	A	.	.	PR	GT	0/1	1/1	0/0
X	8606521	.	ATT	A	.	.	PR	GT	0/1	1/1	0/0
X	8606610	.	AC	A	.	.	PR	GT	0/1	0/0	1/1
X	8607194	.	C	A	.	.	PR	GT	0/1	0/0	1/1
X	8607444	.	TA	T	.	.	PR	GT	0/1	0/1	0/0
X	8607782	.	T	C	.	.	PR	GT	0/1	0/0	1/1
X	8607805	.	A	AT	.	.	PR	GT	0/1	0/0	1/1
X	8607808	.	T	TA	.	.	PR	GT	0/1	1/1	0/0
X	8607903	.	G	A	.	.	PR	GT	0/1	0/0	1/1
X	8608016	.	TTTTC	TTTTCTTTCTTTC	.	.	PR	GT	0/1	0/0	1/1
X	8608032	.	CTTTCTT	C	.	.	PR	GT	0/1	1/1	0/0
X	8608036	.	CTT	*	.	.	PR	GT	0/1	1/1	0/0
X	8608037	.	T	*	.	.	PR	GT	0/1	1/1	0/0
X	8609919	.	T	C	.	.	PR	GT	0/1	0/0	1/1
X	8610023	.	CTT	CT	.	.	PR	GT	0/1	0/0	1/1
X	8610163	.	T	C	.	.	PR	GT	0/1	0/0	1/1
X	8610486	.	G	A	.	.	PR	GT	0/1	0/0	1/1
X	8610580	.	C	T	.	.	PR	GT	0/1	0/0	1/1
X	8610792	.	C	T	.	.	PR	GT	0/1	0/0	1/1
X	8610872	.	GTTC	G	.	.	PR	GT	0/1	0/0	1/1
X	8611135	.	A	G	.	.	PR	GT	0/1	0/0	1/1
X	8611148	.	C	T	.	.	PR	GT	0/1	0/0	1/1
X	8611223	.	C	A	.	.	PR	GT	0/1	0/0	1/1
X	8613293	.	CT	C	.	.	PR	GT	0/0	0/1	0/0
X	8613840	.	A	G	.	.	PR	GT	0/1	1/1	0/0
X	8614198	.	C	CT	.	.	PR	GT	0/1	0/0	1/1
X	8614199	.	T	TA	.	.	PR	GT	0/1	1/1	0/0
X	8614392	.	GAAAA	GAAA	.	.	PR	GT	0/1	1/1	0/0
X	8614424	.	T	TA	.	.	PR	GT	0/1	0/1	0/0
X	8615495	.	C	T	.	.	PR	GT	0/1	0/0	1/1
X	8615904	.	A	G	.	.	PR	GT	0/1	0/0	1/1
X	8616963	.	A	G	.	.	PR	GT	0/1	1/1	0/0
X	8618536	.	A	G	.	.	PR	GT	0/1	1/1	0/0
X	8619523	.	G	A	.	.	PR	GT	0/1	0/0	1/1
X	8620800	.	TA	T	.	.	PR	GT	0/1	0/1	0/0
X	8621424	.	G	A	.	.	PR	GT	0/0	1/1	0/0
X	8621465	.	T	TGA	.	.	PR	GT	0/1	0/1	0/0
X	8621707	.	TGA	TGAGA	.	.	PR	GT	0/0	1/1	0/0
X	8622620	.	C	T	.	.	PR	GT	0/0	1/1	0/0
X	8623520	.	A	G	.	.	PR	GT	0/0	1/1	0/0
X	8623848	.	AG	A	.	.	PR	GT	0/0	1/1	0/0
X	8623871	.	A	G	.	.	PR	GT	0/0	1/1	0/0
X	8623892	.	T	C	.	.	PR	GT	0/0	1/1	0/0
X	8623956	.	A	T	.	.	PR	GT	0/0	1/1	0/0
X	8623968	.	T	G	.	.	PR	GT	0/0	1/1	0/0
X	8623988	.	G	T	.	.	PR	GT	0/0	1/1	0/0
X	8624032	.	G	A	.	.	PR	GT	0/0	1/1	0/0
X	8624131	.	CTGA	C	.	.	PR	GT	0/0	1/1	0/0
X	8624460	.	A	G	.	.	PR	GT	0/0	1/1	0/0
X	8624542	.	A	G	.	.	PR	GT	0/0	1/1	0/0
X	8624567	.	T	A	.	.	PR	GT	0/0	1/1	0/0
X	8624703	.	A	C	.	.	PR	GT	0/0	1/1	0/0
X	8624735	.	C	T	.	.	PR	GT	0/0	1/1	0/0
X	8624783	.	T	C	.	.	PR	GT	0/0	1/1	0/0
X	8624825	.	A	C	.	.	PR	GT	0/0	1/1	0/0
X	8624998	.	A	C	.	.	PR	GT	0/0	1/1	0/0
X	8624999	.	G	C	.	.	PR	GT	0/0	1/1	0/0
X	8625084	.	G	GA	.	.	PR	GT	0/0	1/1	0/0
X	8625192	.	A	G	.	.	PR	GT	0/0	1/1	0/0
X	8625206	.	C	A	.	.	PR	GT	0/0	1/1	0/0
X	8625324	.	G	A	.	.	PR	GT	0/0	1/1	0/0
X	8625329	.	G	A	.	.	PR	GT	0/0	1/1	0/0
X	8625586	.	C	A	.	.	PR	GT	0/0	1/1	0/0
X	8626061	.	CAT	C	.	.	PR	GT	0/0	1/1	0/0
X	8626081	.	A	G	.	.	PR	GT	0/0	1/1	0/0
X	8626110	.	A	T	.	.	PR	GT	0/0	1/1	0/0
X	8626113	.	T	A	.	.	PR	GT	0/0	1/1	0/0
X	8626398	.	C	T	.	.	PR	GT	0/0	1/1	0/0
X	8627004	.	CAG	CAGAGAGAG	.	.	PR	GT	0/0	1/1	0/0
X	8627303	.	A	G	.	.	PR	GT	0/0	1/1	0/0
X	8627317	.	C	T	.	.	PR	GT	0/0	1/1	0/0
X	8627393	.	TA	T	.	.	PR	GT	0/0	1/1	0/0
X	8628741	.	T	TA	.	.	PR	GT	0/0	1/1	0/0
X	8628785	.	A	G	.	.	PR	GT	0/0	1/1	0/0
X	8628812	.	C	A	.	.	PR	GT	0/0	1/1	0/0
X	8628907	.	G	A	.	.	PR	GT	0/0	1/1	0/0
X	8629596	.	A	G	.	.	PR	GT	0/0	1/1	0/0
X	8629665	.	C	CCT	.	.	PR	GT	0/0	1/1	0/0
X	8629684	.	CTG	C	.	.	PR	GT	0/0	1/1	0/0
X	8629686	.	G	*	.	.	PR	GT	0/0	1/1	0/0
X	8629735	.	T	C	.	.	PR	GT	0/0	1/1	0/0
X	8630149	.	T	C	.	.	PR	GT	0/0	1/1	0/0
X	8630559	.	C	T	.	.	PR	GT	0/0	1/1	0/0
X	8631466	.	C	T	.	.	PR	GT	0/0	1/1	0/0
X	8632150	.	GGTTTTTT	GTT	.	.	PR	GT	0/0	1/1	0/0
X	8632399	.	A	T	.	.	PR	GT	0/0	1/1	0/0
X	8632631	.	C	G	.	.	PR	GT	0/0	1/1	0/0
X	8635804	.	C	A	.	.	PR	GT	0/1	0/0	0/0
X	8635957	.	G	T	.	.	PR	GT	0/1	0/0	0/0
X	8636159	.	C	T	.	.	PR	GT	0/1	0/0	0/0
X	8636452	.	G	A	.	.	PR	GT	0/0	1/1	0/0
X	8636815	.	C	G	.	.	PR	GT	0/1	0/0	0/0
X	8636877	.	T	C	.	.	PR	GT	0/1	0/0	0/0
X	8637340	.	A	T	.	.	PR	GT	1/1	0/0	0/0
X	8637809	.	C	T	.	.	PR	GT	0/1	0/0	0/0
X	8637953	.	TA	T	.	.	PR	GT	0/1	0/0	0/0
X	8638118	.	A	T	.	.	PR	GT	0/1	0/0	0/0
X	8638739	.	C	CT	.	.	PR	GT	0/1	0/0	0/0
X	8639184	.	A	G	.	.	PR	GT	0/1	0/0	0/0
X	8639324	.	G	T	.	.	PR	GT	1/1	0/0	0/0
X	8639861	.	A	G	.	.	PR	GT	0/1	0/0	0/0
X	8640266	.	T	C	.	.	PR	GT	1/1	0/0	0/0
X	8640267	.	G	T	.	.	PR	GT	1/1	0/0	0/0
X	8640284	.	ATT	A	.	.	PR	GT	1/1	0/0	0/0
X	8640709	.	C	T	.	.	PR	GT	0/1	0/0	0/0
X	8640799	.	A	G	.	.	PR	GT	1/1	0/0	0/0
X	8641203	.	T	TGAG	.	.	PR	GT	1/1	0/0	0/0
X	8641208	.	T	G	.	.	PR	GT	1/1	0/0	0/0
X	8641330	.	C	T	.	.	PR	GT	1/1	0/0	0/0
X	8641620	.	G	A	.	.	PR	GT	1/1	0/0	0/0
X	8641621	.	T	C	.	.	PR	GT	1/1	0/0	0/0
X	8641623	.	G	A	.	.	PR	GT	1/1	0/0	0/0
X	8641635	.	T	C	.	.	PR	GT	1/1	0/0	0/0
X	8641952	.	CTT	CT	.	.	PR	GT	0/1	0/1	0/0
X	8642093	.	T	C	.	.	PR	GT	1/1	0/0	0/0
X	8642114	.	GAA	G	.	.	PR	GT	1/1	0/0	0/0
X	8642235	.	TC	T	.	.	PR	GT	1/1	0/0	0/0
X	8642236	.	C	CT	.	.	PR	GT	1/1	0/0	0/0
X	8642748	.	G	T	.	.	PR	GT	1/1	0/0	0/0
X	8642771	.	T	C	.	.	PR	GT	1/1	0/0	0/0
X	8643412	.	A	T	.	.	PR	GT	1/1	0/0	0/0
X	8643455	.	CACACACAT	C	.	.	PR	GT	1/1	0/0	0/0
X	8643457	.	CACACAT	*	.	.	PR	GT	1/1	0/0	0/0
X	8643511	.	G	T	.	.	PR	GT	1/1	0/0	0/0
X	8643555	.	C	T	.	.	PR	GT	1/1	0/0	0/0
X	8643910	.	G	C	.	.	PR	GT	1/1	0/0	0/0
X	8643926	.	C	T	.	.	PR	GT	1/1	0/0	0/0
X	8644010	.	GT	G	.	.	PR	GT	0/0	0/1	0/0
X	8644011	.	T	*	.	.	PR	GT	0/0	0/1	0/0
X	8644101	.	A	G	.	.	PR	GT	1/1	0/0	0/0
X	8644161	.	C	T	.	.	PR	GT	1/1	0/0	0/0
X	8644226	.	C	CTT	.	.	PR	GT	1/1	0/0	0/0
X	8644242	.	T	C	.	.	PR	GT	1/1	0/0	0/0
X	8644584	.	TA	T	.	.	PR	GT	1/1	0/0	0/0
X	8644598	.	T	C	.	.	PR	GT	1/1	0/0	0/0
X	8644687	.	A	ATC	.	.	PR	GT	0/1	0/0	0/0
X	8645476	.	ATACT	A	.	.	PR	GT	1/1	0/0	0/0
X	8645575	.	GAATATAT	G	.	.	PR	GT	1/1	0/0	0/0
X	8645802	.	C	A	.	.	PR	GT	1/1	0/0	0/0
X	8646186	.	G	A	.	.	PR	GT	1/1	0/0	0/0
X	8646219	.	A	G	.	.	PR	GT	1/1	0/0	0/0
X	8646544	.	GAATA	G	.	.	PR	GT	1/1	0/0	0/0
X	8648596	.	GT	G	.	.	PR	GT	0/1	0/0	0/0
X	8648662	.	G	C	.	.	PR	GT	1/1	0/0	0/0
X	8648699	.	C	T	.	.	PR	GT	1/1	0/0	0/0
X	8648711	.	C	T	.	.	PR	GT	1/1	0/0	0/0
X	8648730	.	C	T	.	.	PR	GT	1/1	0/0	0/0
X	8648744	.	C	T	.	.	PR	GT	0/1	0/0	0/0
X	8648760	.	C	T	.	.	PR	GT	1/1	0/0	0/0
X	8648771	.	T	C	.	.	PR	GT	1/1	0/0	0/0
X	8648862	.	T	TCTTA	.	.	PR	GT	1/1	0/0	0/0
X	8649544	.	A	T	.	.	PR	GT	1/1	0/0	0/0
X	8649580	.	C	T	.	.	PR	GT	1/1	0/0	0/0
X	8649595	.	T	G	.	.	PR	GT	1/1	0/0	0/0
X	8649770	.	C	T	.	.	PR	GT	0/1	0/0	0/0
X	8649771	.	A	G	.	.	PR	GT	0/1	0/0	0/0
X	8649805	.	C	T	.	.	PR	GT	0/1	0/0	0/0
X	8649826	.	A	G	.	.	PR	GT	0/1	0/0	0/0
X	8649924	.	T	A	.	.	PR	GT	0/1	0/0	0/0
X	8650331	.	T	C	.	.	PR	GT	0/1	0/0	0/0
X	8650554	.	A	G	.	.	PR	GT	1/1	0/0	0/0
X	8650801	.	A	C	.	.	PR	GT	0/1	0/0	0/0
X	8651261	.	C	CAG	.	.	PR	GT	0/1	0/0	0/0
X	8652219	.	A	G	.	.	PR	GT	0/1	0/0	0/0
X	8652916	.	A	G	.	.	PR	GT	0/1	0/0	0/0
X	8652992	.	T	C	.	.	PR	GT	0/1	0/0	0/0
X	8653190	.	C	T	.	.	PR	GT	0/1	0/0	0/0
X	8653762	.	C	T	.	.	PR	GT	0/1	0/0	0/0
X	8653776	.	G	A	.	.	PR	GT	0/1	0/0	0/0
X	8653816	.	GT	G	.	.	PR	GT	0/1	0/0	0/0
X	8653827	.	G	A	.	.	PR	GT	0/1	0/0	0/0
X	8653869	.	T	G	.	.	PR	GT	0/1	0/0	0/0
X	8653949	.	A	AC	.	.	PR	GT	0/1	0/0	0/0
X	8653952	.	CT	C	.	.	PR	GT	0/1	0/0	0/0
X	8654091	.	A	G	.	.	PR	GT	1/1	0/0	0/0
X	8654216	.	TAA	TAAA	.	.	PR	GT	0/1	0/0	0/0
X	8655427	.	T	G	.	.	PR	GT	1/1	0/0	0/0
X	8655516	.	TA	T	.	.	PR	GT	1/1	0/0	0/0
X	8655790	.	CTTG	C	.	.	PR	GT	1/1	0/0	0/0
X	8656011	.	AAAAC	A	.	.	PR	GT	1/1	0/0	0/0
X	8656173	.	GT	G	.	.	PR	GT	1/1	0/0	0/0
X	8656301	.	A	G	.	.	PR	GT	1/1	0/0	0/0
X	8657510	.	T	C	.	.	PR	GT	1/1	0/0	0/0
X	8657685	.	T	C	.	.	PR	GT	1/1	0/0	0/0
X	8659512	.	T	TA	.	.	PR	GT	1/1	0/0	0/0
X	8660125	.	GA	G	.	.	PR	GT	0/1	0/0	0/0
X	8660659	.	C	G	.	.	PR	GT	0/1	0/0	0/0
X	8660989	.	T	TG	.	.	PR	GT	0/0	0/1	1/1
X	8661737	.	G	A	.	.	PR	GT	0/1	0/0	0/0
X	8662182	.	A	T	.	.	PR	GT	0/1	0/0	0/0
X	8662716	.	G	A	.	.	PR	GT	1/1	0/0	0/0
X	8663100	.	TA	T	.	.	PR	GT	1/1	0/0	0/0
X	8663318	.	A	AT	.	.	PR	GT	0/1	0/0	0/0
X	8663849	.	C	CTG	.	.	PR	GT	0/1	0/0	0/0
X	8664284	.	C	T	.	.	PR	GT	0/1	0/0	0/0
X	8664538	.	G	C	.	.	PR	GT	0/1	0/0	0/0
X	8664552	.	G	GAC	.	.	PR	GT	0/1	0/0	0/0
X	8665163	.	G	A	.	.	PR	GT	0/1	0/0	0/0
X	8665251	.	T	C	.	.	PR	GT	0/1	0/0	0/0
X	8665559	.	GT	G	.	.	PR	GT	0/1	0/0	0/0
X	8665822	.	A	C	.	.	PR	GT	0/1	0/0	0/0
X	8665872	.	TCCG	T	.	.	PR	GT	0/1	0/0	0/0
X	8666062	.	C	CTTTTTTTTTTTTTTTTTTTTTTTTTTTTTT	.	.	PR	GT	0/1	0/0	0/0
X	8666063	.	A	T	.	.	PR	GT	0/1	0/0	0/0
X	8666322	.	A	G	.	.	PR	GT	0/1	0/0	0/0
X	8666352	.	A	G	.	.	PR	GT	0/1	0/0	0/0
X	8666756	.	C	T	.	.	PR	GT	0/1	0/0	0/0
X	8667679	.	G	GGAGA	.	.	PR	GT	0/1	0/0	0/0
X	8669060	.	G	GTATA	.	.	PR	GT	0/1	0/0	0/0
X	8669105	.	T	C	.	.	PR	GT	0/1	0/0	0/0
X	8669345	.	T	C	.	.	PR	GT	0/1	0/0	0/0
X	8669902	.	A	G	.	.	PR	GT	0/1	0/0	0/0
X	8671235	.	A	T	.	.	PR	GT	0/1	0/0	0/0
X	8672886	.	T	TA	.	.	PR	GT	0/1	0/0	0/0
X	8672892	.	AT	A	.	.	PR	GT	1/1	0/0	0/0
X	8673780	.	CTT	CT	.	.	PR	GT	0/1	0/0	0/0
X	8673821	.	GT	GTT	.	.	PR	GT	0/1	0/0	0/0
X	8673832	.	C	T	.	.	PR	GT	0/1	0/0	0/0
X	8673837	.	C	T	.	.	PR	GT	0/1	0/0	0/0
X	8673839	.	C	T	.	.	PR	GT	0/1	0/0	0/0
X	8674027	.	C	CT	.	.	PR	GT	0/1	0/0	0/0
X	8674297	.	T	TA	.	.	PR	GT	0/1	0/1	0/0
X	8674915	.	TG	T	.	.	PR	GT	0/1	0/0	0/0
X	8675639	.	CGGGCTTCCGGTGCATGGAGCCTGCTTCTCCCTCTGCCTATGTCTCTGCCTCTCTCTTTCTCTCTCTGTGACTATCATAAATAAATAAAAATTAAAAAAAAAAAAAGAATTAGTAGTCCTGGGTAGCCCGGGTGGCTCAGCGGTTTAGTTCTGCCTTCAGCCCAGGATATGATCCTGGGGTCCCAGGATTGAGTCCCACATT	C	.	.	PR	GT	0/1	0/1	0/1
X	8675645	.	T	*	.	.	PR	GT	0/1	0/1	0/1
X	8675647	.	CGG	*	.	.	PR	GT	0/1	0/1	0/1
X	8676398	.	A	G	.	.	PR	GT	0/1	0/0	0/0
X	8676502	.	G	GCTT	.	.	PR	GT	0/1	0/0	0/0
X	8676578	.	TA	T	.	.	PR	GT	0/1	0/0	0/0
X	8677293	.	CTTT	CT	.	.	PR	GT	0/1	0/0	0/0
X	8678069	.	G	A	.	.	PR	GT	0/1	0/0	0/0
X	8678148	.	C	T	.	.	PR	GT	0/1	0/0	0/0
X	8679173	.	A	T	.	.	PR	GT	0/1	0/0	0/0
X	8679506	.	AT	A	.	.	PR	GT	0/1	0/0	0/0
X	8679623	.	T	A	.	.	PR	GT	0/1	0/0	0/0
X	8679918	.	C	T	.	.	PR	GT	0/1	0/0	0/0
X	8680226	.	G	A	.	.	PR	GT	0/1	0/0	0/0
X	8680284	.	C	T	.	.	PR	GT	0/1	0/0	0/0
X	8680332	.	G	A	.	.	PR	GT	0/1	0/0	0/0
X	8680445	.	G	A	.	.	PR	GT	0/1	0/0	0/0
X	8680551	.	C	T	.	.	PR	GT	0/1	0/0	0/0
X	8680805	.	C	T	.	.	PR	GT	0/1	0/0	0/0
X	8680864	.	C	CT	.	.	PR	GT	0/1	0/0	0/0
X	8682546	.	G	A	.	.	PR	GT	0/1	0/0	0/0
X	8683839	.	C	T	.	.	PR	GT	0/1	0/0	0/0
X	8684944	.	CT	C	.	.	PR	GT	0/1	0/1	0/0
X	8684947	.	A	T	.	.	PR	GT	0/1	0/1	0/0
X	8685498	.	CGA	C	.	.	PR	GT	0/0	0/1	0/0
X	8685931	.	G	T	.	.	PR	GT	0/1	0/0	0/0
X	8686661	.	C	T	.	.	PR	GT	0/1	0/0	0/0
X	8686810	.	AT	A	.	.	PR	GT	1/1	0/0	0/0
X	8686961	.	G	GGA	.	.	PR	GT	1/1	0/0	0/0
X	8688050	.	C	T	.	.	PR	GT	1/1	0/0	0/0
X	8688169	.	C	A	.	.	PR	GT	1/1	0/0	0/0
X	8689076	.	A	C	.	.	PR	GT	1/1	0/0	0/0
X	8689562	.	A	G	.	.	PR	GT	1/1	0/0	0/0
X	8689870	.	T	A	.	.	PR	GT	1/1	0/0	0/0
X	8690096	.	G	A	.	.	PR	GT	0/1	0/0	0/0
X	8691025	.	A	C	.	.	PR	GT	1/1	0/0	0/0
X	8691488	.	CAT	C	.	.	PR	GT	1/1	0/0	0/0
X	8692301	.	T	G	.	.	PR	GT	1/1	0/0	0/0
X	8692999	.	C	T	.	.	PR	GT	1/1	0/0	0/0
X	8693184	.	C	T	.	.	PR	GT	1/1	0/0	0/0
X	8693606	.	G	T	.	.	PR	GT	1/1	0/0	0/0
X	8693782	.	A	G	.	.	PR	GT	1/1	0/0	0/0
X	8693861	.	A	T	.	.	PR	GT	0/1	0/0	0/0
X	8694184	.	T	C	.	.	PR	GT	1/1	0/0	0/0
X	8694566	.	C	CGACCACAACAAAA	.	.	PR	GT	1/1	0/0	0/0
X	8694627	.	G	C	.	.	PR	GT	1/1	0/0	0/0
X	8694850	.	A	G	.	.	PR	GT	1/1	0/0	0/0
X	8695441	.	T	C	.	.	PR	GT	1/1	0/0	0/0
X	8696753	.	G	C	.	.	PR	GT	1/1	0/0	0/0
X	8696775	.	G	A	.	.	PR	GT	1/1	0/0	0/0
X	8696944	.	T	A	.	.	PR	GT	1/1	0/0	0/0
X	8698193	.	C	T	.	.	PR	GT	1/1	0/0	0/0
X	8698640	.	C	T	.	.	PR	GT	1/1	0/0	0/0
X	8698833	.	C	T	.	.	PR	GT	1/1	0/0	0/0
X	8699021	.	G	A	.	.	PR	GT	1/1	0/0	0/0
X	8699438	.	A	G	.	.	PR	GT	1/1	0/0	0/0
X	8700815	.	T	C	.	.	PR	GT	1/1	0/0	0/0
X	8701124	.	TAAAC	T	.	.	PR	GT	1/1	0/0	0/0
X	8702499	.	T	A	.	.	PR	GT	1/1	0/0	0/0
X	8702970	.	G	GATTTATTTATTT	.	.	PR	GT	1/1	0/0	0/0
X	8703712	.	G	A	.	.	PR	GT	1/1	0/0	0/0
X	8703805	.	G	C	.	.	PR	GT	1/1	0/0	0/0
X	8704390	.	ATTTAT	A	.	.	PR	GT	1/1	0/0	0/0
X	8704711	.	C	G	.	.	PR	GT	1/1	0/0	0/0
X	8704834	.	G	A	.	.	PR	GT	1/1	0/0	0/0
X	8705276	.	A	C	.	.	PR	GT	1/1	0/0	0/0
X	8705629	.	C	A	.	.	PR	GT	1/1	0/0	0/0
X	8706517	.	G	C	.	.	PR	GT	1/1	0/0	0/0
X	8707340	.	C	T	.	.	PR	GT	1/1	0/0	0/0
X	8708660	.	C	T	.	.	PR	GT	1/1	0/0	0/0
X	8708829	.	C	G	.	.	PR	GT	1/1	0/0	0/0
X	8708883	.	T	C	.	.	PR	GT	1/1	0/0	0/0
X	8709183	.	A	T	.	.	PR	GT	1/1	0/0	0/0
X	8709713	.	T	C	.	.	PR	GT	1/1	0/0	0/0
X	8710012	.	A	AGAGAGAGAGAGG	.	.	PR	GT	1/1	0/0	0/0
X	8710014	.	*	AGAGAGAGAGG	.	.	PR	GT	1/1	0/0	0/0
X	8710018	.	*	AGAGAGG	.	.	PR	GT	1/1	0/0	0/0
X	8710020	.	*	AGAGG	.	.	PR	GT	1/1	0/0	0/0
X	8710022	.	*	AGG	.	.	PR	GT	1/1	0/0	0/0
X	8710451	.	T	TG	.	.	PR	GT	1/1	0/0	0/0
X	8710850	.	C	T	.	.	PR	GT	1/1	0/0	0/0
X	8710926	.	T	TAAAC	.	.	PR	GT	1/1	0/0	0/0
X	8711119	.	G	A	.	.	PR	GT	1/1	0/0	0/0
X	8711464	.	TTTA	T	.	.	PR	GT	1/1	0/0	0/0
X	8711519	.	A	T	.	.	PR	GT	1/1	0/0	0/0
X	8711921	.	C	G	.	.	PR	GT	1/1	0/0	0/0
X	8712080	.	G	A	.	.	PR	GT	1/1	0/0	0/0
X	8712088	.	ATG	A	.	.	PR	GT	1/1	0/0	0/0
X	8712144	.	T	C	.	.	PR	GT	1/1	0/0	0/0
X	8712278	.	TAA	TA	.	.	PR	GT	1/1	0/0	0/0
X	8712813	.	T	C	.	.	PR	GT	1/1	0/0	0/0
X	8712903	.	TAAA	T	.	.	PR	GT	1/1	0/0	0/0
X	8713022	.	GC	G	.	.	PR	GT	1/1	0/0	0/0
X	8713026	.	C	A	.	.	PR	GT	1/1	0/0	0/0
X	8713030	.	C	CT	.	.	PR	GT	1/1	0/0	0/0
X	8713176	.	G	A	.	.	PR	GT	1/1	0/0	0/0
X	8713714	.	G	A	.	.	PR	GT	1/1	0/0	0/0
X	8713783	.	T	C	.	.	PR	GT	1/1	0/0	0/0
X	8714093	.	CAA	CA	.	.	PR	GT	1/1	0/0	0/0
X	8722902	.	T	C	.	.	PR	GT	1/1	0/0	0/0
X	8723500	.	T	*	.	.	PR	GT	1/1	0/0	0/0
X	8723747	.	T	A	.	.	PR	GT	1/1	0/0	0/0
X	8723783	.	G	A	.	.	PR	GT	1/1	0/0	0/0
X	8724453	.	CTT	CT	.	.	PR	GT	0/0	0/1	0/0
X	8725657	.	AAG	A	.	.	PR	GT	0/0	0/1	0/0
X	8727500	.	GACAC	GACACAC	.	.	PR	GT	1/1	0/0	0/0
X	8727504	.	G	C	.	.	PR	GT	1/1	0/0	0/0
X	8727508	.	G	C	.	.	PR	GT	1/1	0/0	0/0
X	8727510	.	G	C	.	.	PR	GT	1/1	0/0	0/0
X	8727620	.	T	C	.	.	PR	GT	1/1	0/0	0/0
X	8727663	.	T	TA	.	.	PR	GT	1/1	0/0	0/0
X	8728551	.	G	T	.	.	PR	GT	1/1	0/0	0/0
X	8728920	.	AG	A	.	.	PR	GT	1/1	0/0	0/0
X	8728923	.	G	GA	.	.	PR	GT	1/1	0/0	0/0
X	8729889	.	T	*	.	.	PR	GT	1/1	0/0	0/0
X	8730595	.	GACAGAC	G	.	.	PR	GT	1/1	0/0	0/0
X	8730599	.	GACAC	*	.	.	PR	GT	1/1	0/0	0/0
X	8730717	.	A	G	.	.	PR	GT	1/1	0/0	0/0
X	8731589	.	G	A	.	.	PR	GT	1/1	0/0	0/0
X	8731644	.	A	C	.	.	PR	GT	1/1	0/0	0/0
X	8731714	.	T	TG	.	.	PR	GT	1/1	0/0	0/0
X	8731716	.	T	G	.	.	PR	GT	1/1	0/0	0/0
X	8731876	.	C	T	.	.	PR	GT	1/1	0/0	0/0
X	8732046	.	C	T	.	.	PR	GT	1/1	0/0	0/0
X	8732215	.	GA	G	.	.	PR	GT	1/1	0/0	0/0
X	8732389	.	A	C	.	.	PR	GT	1/1	0/0	0/0
X	8732507	.	C	CAG	.	.	PR	GT	0/1	0/0	0/0
X	8732932	.	G	A	.	.	PR	GT	1/1	0/0	0/0
X	8733149	.	T	C	.	.	PR	GT	1/1	0/0	0/0
X	8733368	.	C	G	.	.	PR	GT	1/1	0/0	0/0
X	8733718	.	T	A	.	.	PR	GT	1/1	0/0	0/0
X	8733883	.	C	T	.	.	PR	GT	1/1	0/0	0/0
X	8733976	.	G	A	.	.	PR	GT	1/1	0/0	0/0
X	8734026	.	G	A	.	.	PR	GT	1/1	0/0	0/0
X	8734209	.	A	G	.	.	PR	GT	1/1	0/0	0/0
X	8734401	.	C	CA	.	.	PR	GT	1/1	0/0	0/0
X	8735567	.	GT	G	.	.	PR	GT	1/1	0/0	0/0
X	8735737	.	T	C	.	.	PR	GT	1/1	0/0	0/0
X	8735745	.	A	AC	.	.	PR	GT	1/1	0/0	0/0
X	8735911	.	T	C	.	.	PR	GT	1/1	0/0	0/0
X	8735987	.	AT	A	.	.	PR	GT	0/1	0/0	0/0
X	8736055	.	T	C	.	.	PR	GT	0/1	0/0	0/0
X	8736177	.	T	C	.	.	PR	GT	1/1	0/0	0/0
X	8736456	.	C	T	.	.	PR	GT	1/1	0/0	0/0
X	8736650	.	T	A	.	.	PR	GT	1/1	0/0	0/0
X	8737085	.	T	C	.	.	PR	GT	1/1	0/0	0/0
X	8737108	.	T	G	.	.	PR	GT	1/1	0/0	0/0
X	8737931	.	C	T	.	.	PR	GT	1/1	0/0	0/0
X	8738423	.	C	A	.	.	PR	GT	0/1	0/0	0/0
X	8739193	.	C	T	.	.	PR	GT	0/1	0/0	0/0
X	8739284	.	A	AT	.	.	PR	GT	0/1	0/0	0/0
X	8739977	.	G	A	.	.	PR	GT	1/1	0/0	0/0
X	8740287	.	T	G	.	.	PR	GT	1/1	0/0	0/0
X	8740704	.	C	T	.	.	PR	GT	1/1	0/0	0/0
X	8741552	.	G	A	.	.	PR	GT	1/1	0/0	0/0
X	8741590	.	C	T	.	.	PR	GT	1/1	0/0	0/0
X	8741591	.	A	ACCCTGTT	.	.	PR	GT	1/1	0/0	0/0
X	8741608	.	A	G	.	.	PR	GT	1/1	0/0	0/0
X	8741617	.	T	C	.	.	PR	GT	1/1	0/0	0/0
X	8741638	.	C	G	.	.	PR	GT	1/1	0/0	0/0
X	8741804	.	G	A	.	.	PR	GT	1/1	0/0	0/0
X	8741859	.	G	C	.	.	PR	GT	1/1	0/0	0/0
X	8741913	.	T	C	.	.	PR	GT	1/1	0/0	0/0
X	8743091	.	GT	G	.	.	PR	GT	0/1	0/0	0/0
X	8743092	.	T	*	.	.	PR	GT	0/1	0/0	0/0
X	8743221	.	A	G	.	.	PR	GT	1/1	0/0	0/0
X	8743457	.	AT	A	.	.	PR	GT	1/1	0/0	0/0
X	8744245	.	T	C	.	.	PR	GT	1/1	0/0	0/0
X	8744269	.	T	TTTTA	.	.	PR	GT	1/1	0/0	0/0
X	8744714	.	CTTTTTTTT	CT	.	.	PR	GT	1/1	0/0	0/0
X	8744723	.	TTTTTTTTTTTA	T	.	.	PR	GT	1/1	0/0	0/0
X	8744733	.	TAAA	*	.	.	PR	GT	1/1	0/0	0/0
X	8744910	.	T	TA	.	.	PR	GT	1/1	0/0	0/0
X	8744917	.	G	T	.	.	PR	GT	0/0	0/1	1/1
X	8744925	.	GT	G	.	.	PR	GT	1/1	0/1	0/0
X	8744929	.	T	G	.	.	PR	GT	0/0	0/0	0/1
X	8745128	.	A	C	.	.	PR	GT	1/1	0/0	0/0
X	8746805	.	C	CA	.	.	PR	GT	1/1	0/0	0/0
X	8747175	.	TAGA	T	.	.	PR	GT	0/0	0/1	0/0
X	8747176	.	AGAATATAG	*	.	.	PR	GT	0/0	0/1	0/0
X	8747192	.	TGGGCAGAG	T	.	.	PR	GT	0/0	0/1	0/0
X	8747201	.	TAACCA	T	.	.	PR	GT	0/0	0/1	0/0
X	8747208	.	A	ATTTTTT	.	.	PR	GT	0/0	0/1	0/0
X	8747214	.	G	A	.	.	PR	GT	0/0	0/1	0/0
X	8747217	.	TAAC	T	.	.	PR	GT	0/0	0/1	0/0
X	8747220	.	C	*	.	.	PR	GT	0/0	0/1	0/0
X	8747223	.	AATG	A	.	.	PR	GT	0/0	0/1	0/0
X	8747785	.	C	T	.	.	PR	GT	1/1	0/0	0/0
X	8748080	.	C	A	.	.	PR	GT	1/1	0/0	0/0
X	8748374	.	A	T	.	.	PR	GT	1/1	0/0	0/0
X	8748769	.	G	GTC	.	.	PR	GT	0/1	0/0	0/0
X	8749342	.	AAAAAT	A	.	.	PR	GT	1/1	0/0	0/0
X	8749629	.	TG	T	.	.	PR	GT	1/1	0/0	0/0
X	8750583	.	G	A	.	.	PR	GT	1/1	0/0	0/0
X	8750670	.	C	T	.	.	PR	GT	1/1	0/0	0/0
X	8751289	.	A	G	.	.	PR	GT	0/1	0/0	0/0
X	8751685	.	T	C	.	.	PR	GT	1/1	0/0	0/0
X	8751701	.	T	C	.	.	PR	GT	1/1	0/0	0/0
X	8752380	.	ATG	ATGTG	.	.	PR	GT	0/1	0/1	0/0
X	8752726	.	G	A	.	.	PR	GT	1/1	0/0	0/0
X	8752727	.	G	C	.	.	PR	GT	1/1	0/0	0/0
X	8753854	.	GAT	G	.	.	PR	GT	0/0	1/1	0/0
X	8754280	.	G	A	.	.	PR	GT	0/1	0/0	0/0
X	8757133	.	G	A	.	.	PR	GT	0/1	0/0	0/0
X	8758590	.	TG	T	.	.	PR	GT	0/1	0/0	0/0
X	8758872	.	G	A	.	.	PR	GT	0/1	0/0	0/0
X	8759601	.	A	T	.	.	PR	GT	0/1	0/0	0/0
X	8759764	.	A	G	.	.	PR	GT	0/1	0/0	0/0
X	8760046	.	G	GA	.	.	PR	GT	0/0	0/1	0/0
X	8761155	.	A	T	.	.	PR	GT	0/1	0/0	0/0
X	8761183	.	C	T	.	.	PR	GT	0/1	0/0	0/0
X	8764198	.	T	G	.	.	PR	GT	0/0	0/0	0/1
X	8764554	.	T	G	.	.	PR	GT	0/1	0/0	0/0
X	8768984	.	CAGAG	CAG	.	.	PR	GT	0/0	0/1	0/0
X	8769734	.	TA	T	.	.	PR	GT	0/0	0/1	0/0
X	8775027	.	A	G	.	.	PR	GT	0/1	0/0	0/0
X	8775310	.	A	G	.	.	PR	GT	0/1	0/0	0/0
X	8775406	.	TATTAATTAATTA	T	.	.	PR	GT	0/1	0/0	0/0
X	8775512	.	C	G	.	.	PR	GT	0/1	0/0	0/0
X	8775710	.	A	G	.	.	PR	GT	0/1	0/0	0/0
X	8775891	.	C	G	.	.	PR	GT	0/1	0/0	0/0
X	8775952	.	T	TATA	.	.	PR	GT	0/1	0/0	0/0
X	8775956	.	T	TTA	.	.	PR	GT	0/1	0/0	0/0
X	8776245	.	C	G	.	.	PR	GT	0/1	0/0	0/0
X	8777177	.	T	C	.	.	PR	GT	0/1	0/0	0/0
X	8777298	.	A	G	.	.	PR	GT	0/1	0/0	0/0
X	8777415	.	A	G	.	.	PR	GT	0/1	0/0	0/0
X	8777453	.	TG	T	.	.	PR	GT	0/1	0/0	0/0
X	8778207	.	T	G	.	.	PR	GT	0/1	0/0	0/0
X	8778272	.	A	G	.	.	PR	GT	0/1	0/0	0/0
X	8778845	.	A	T	.	.	PR	GT	0/1	0/0	0/0
X	8778849	.	T	C	.	.	PR	GT	1/1	0/0	0/0
X	8779688	.	C	G	.	.	PR	GT	0/1	0/0	0/0
X	8780463	.	C	A	.	.	PR	GT	0/1	0/0	0/0
X	8781676	.	T	C	.	.	PR	GT	0/1	0/0	0/0
X	8782815	.	A	G	.	.	PR	GT	0/1	0/0	0/0
X	8782816	.	G	A	.	.	PR	GT	0/1	0/0	0/0
X	8782837	.	CA	C	.	.	PR	GT	0/1	0/0	0/0
X	8782838	.	A	*	.	.	PR	GT	0/1	0/0	0/0
X	8783053	.	G	A	.	.	PR	GT	0/1	0/0	0/0
X	8783309	.	G	A	.	.	PR	GT	0/1	0/0	0/0
X	8783745	.	G	C	.	.	PR	GT	0/1	0/0	0/0
X	8784147	.	C	T	.	.	PR	GT	0/1	0/0	0/0
X	8784265	.	T	C	.	.	PR	GT	0/1	0/0	0/0
X	8784444	.	A	ACTT	.	.	PR	GT	0/1	0/0	0/0
X	8786240	.	A	AT	.	.	PR	GT	0/1	0/0	0/0
X	8786413	.	AG	A	.	.	PR	GT	0/1	0/0	0/0
X	8786415	.	G	GA	.	.	PR	GT	0/1	0/0	0/0
X	8786441	.	G	C	.	.	PR	GT	0/1	0/0	0/0
X	8786460	.	TTTTA	T	.	.	PR	GT	0/1	0/0	0/0
X	8786611	.	G	T	.	.	PR	GT	0/1	0/0	0/0
X	8786740	.	C	T	.	.	PR	GT	0/1	0/0	0/0
X	8786985	.	G	A	.	.	PR	GT	0/1	0/0	0/0
X	8787722	.	A	G	.	.	PR	GT	0/1	0/0	0/0
X	8787727	.	A	G	.	.	PR	GT	0/1	0/0	0/0
X	8788392	.	G	GTATT	.	.	PR	GT	0/1	0/0	0/0
X	8788419	.	G	A	.	.	PR	GT	0/1	0/0	0/0
X	8788858	.	CT	C	.	.	PR	GT	0/1	0/0	0/0
X	8788900	.	C	T	.	.	PR	GT	0/1	0/0	0/0
X	8789068	.	TGA	T	.	.	PR	GT	0/1	0/0	0/0
X	8789437	.	C	T	.	.	PR	GT	0/1	0/0	0/0
X	8789613	.	T	C	.	.	PR	GT	0/1	0/0	0/0
X	8790740	.	T	C	.	.	PR	GT	0/1	0/0	0/0
X	8792483	.	G	GA	.	.	PR	GT	0/1	0/0	0/0
X	8793286	.	AAAGAAG	AAAAGAAGAAGAAG	.	.	PR	GT	0/1	0/0	0/0
X	8793288	.	*	AGAAG	.	.	PR	GT	0/1	0/0	0/0
X	8794171	.	T	C	.	.	PR	GT	0/1	0/0	0/0
X	8795704	.	T	A	.	.	PR	GT	0/1	0/0	0/0
X	8796833	.	CGG	C	.	.	PR	GT	1/1	0/0	0/0
X	8796842	.	G	C	.	.	PR	GT	1/1	0/0	0/0
X	8797144	.	G	GAAAGAACAGAGATTTGTAAC	.	.	PR	GT	0/1	0/0	0/0
X	8798234	.	G	A	.	.	PR	GT	0/1	0/0	0/0
X	8800503	.	T	A	.	.	PR	GT	0/1	0/0	0/0
X	8800615	.	G	A	.	.	PR	GT	1/1	0/0	0/0
X	8800959	.	AAAGT	A	.	.	PR	GT	1/1	0/0	0/0
X	8801005	.	T	C	.	.	PR	GT	1/1	0/0	0/0
X	8801142	.	T	TAATA	.	.	PR	GT	1/1	0/0	0/0
X	8801381	.	C	G	.	.	PR	GT	1/1	0/0	0/0
X	8802382	.	C	T	.	.	PR	GT	0/1	0/0	0/0
X	8802557	.	C	CA	.	.	PR	GT	1/1	0/0	0/0
X	8802685	.	T	A	.	.	PR	GT	1/1	0/0	0/0
X	8806553	.	G	A	.	.	PR	GT	0/1	0/0	0/0
X	8806577	.	C	T	.	.	PR	GT	0/1	0/0	0/0
X	8807062	.	T	TA	.	.	PR	GT	0/1	0/0	0/0
X	8808121	.	CTCTATTTATCTTTTTTTTTTTTTTTTTTTTT	C	.	.	PR	GT	0/1	0/0	0/0
X	8810539	.	CGGG	C	.	.	PR	GT	0/1	0/0	0/0
X	8811729	.	A	G	.	.	PR	GT	0/1	0/0	0/0
X	8811758	.	T	C	.	.	PR	GT	1/1	0/0	0/0
X	8815073	.	C	G	.	.	PR	GT	0/1	0/0	0/0
X	8818021	.	T	C	.	.	PR	GT	0/1	0/0	0/0
X	8818624	.	T	C	.	.	PR	GT	0/1	0/0	0/0
X	8819660	.	G	A	.	.	PR	GT	0/1	0/0	0/0
X	8819907	.	A	G	.	.	PR	GT	0/1	0/0	0/0
X	8821233	.	C	CAAAT	.	.	PR	GT	0/1	0/0	0/0
X	8821321	.	T	A	.	.	PR	GT	0/1	0/0	0/0
X	8821413	.	CT	C	.	.	PR	GT	0/0	0/1	0/0
X	8821459	.	G	C	.	.	PR	GT	0/1	0/0	0/0
X	8822265	.	C	T	.	.	PR	GT	0/1	0/0	0/0
X	8822443	.	T	C	.	.	PR	GT	0/1	0/0	0/0
X	8823504	.	T	G	.	.	PR	GT	0/1	0/0	0/0
X	8824592	.	T	C	.	.	PR	GT	0/1	0/0	0/0
X	8824703	.	G	A	.	.	PR	GT	0/1	0/0	0/0
X	8825761	.	A	G	.	.	PR	GT	0/1	0/0	0/0
X	8825768	.	A	G	.	.	PR	GT	0/1	0/0	0/0
X	8825987	.	G	A	.	.	PR	GT	0/1	0/0	0/0
X	8826297	.	A	G	.	.	PR	GT	1/1	0/0	0/0
X	8826446	.	G	A	.	.	PR	GT	0/1	0/0	0/0
X	8826646	.	AT	A	.	.	PR	GT	0/1	0/0	0/0
X	8827217	.	G	GTATT	.	.	PR	GT	0/1	0/0	0/0
X	8828470	.	CT	CTT	.	.	PR	GT	0/0	0/1	1/1
X	8829526	.	G	A	.	.	PR	GT	0/1	0/0	0/0
X	8829681	.	T	TA	.	.	PR	GT	0/1	0/0	0/0
X	8832050	.	CT	CTT	.	.	PR	GT	0/1	0/0	0/0
X	8834339	.	G	A	.	.	PR	GT	0/1	0/0	0/0
X	8835216	.	T	TTC	.	.	PR	GT	0/1	0/0	0/0
X	8836321	.	CT	C	.	.	PR	GT	0/1	0/0	0/0
X	8839243	.	GT	GTT	.	.	PR	GT	0/1	0/1	0/0
X	8842471	.	G	GC	.	.	PR	GT	0/1	0/0	0/0
X	8842473	.	*	T	.	.	PR	GT	0/1	0/0	0/0
X	8842474	.	*	T	.	.	PR	GT	0/1	0/0	0/0
X	8843025	.	A	G	.	.	PR	GT	0/1	0/0	0/0
X	8843520	.	G	T	.	.	PR	GT	1/1	0/0	0/0
X	8843798	.	A	G	.	.	PR	GT	0/1	0/0	0/0
X	8843932	.	T	G	.	.	PR	GT	0/1	0/0	0/0
X	8844700	.	C	T	.	.	PR	GT	0/0	0/1	0/1
X	8844704	.	G	T	.	.	PR	GT	0/0	0/1	0/1
X	8845170	.	T	A	.	.	PR	GT	0/0	0/0	0/1
X	8845178	.	C	T	.	.	PR	GT	0/0	0/0	0/1
X	8845185	.	T	C	.	.	PR	GT	0/0	0/0	0/1
X	8845193	.	G	T	.	.	PR	GT	0/0	0/0	0/1
X	8845915	.	T	C	.	.	PR	GT	0/0	0/0	0/1
X	8845920	.	T	G	.	.	PR	GT	0/0	0/0	0/1
X	8845926	.	A	C	.	.	PR	GT	0/0	0/0	0/1
X	8845928	.	A	T	.	.	PR	GT	0/0	0/0	0/1
X	8845936	.	GT	G	.	.	PR	GT	0/0	0/0	0/1
X	8845941	.	T	G	.	.	PR	GT	0/0	0/0	0/1
X	8845945	.	G	A	.	.	PR	GT	0/0	0/0	0/1
X	8845950	.	T	G	.	.	PR	GT	0/0	0/0	0/1
X	8845953	.	G	GAATC	.	.	PR	GT	0/0	0/0	0/1
X	8845957	.	G	C	.	.	PR	GT	0/0	0/0	0/1
X	8845958	.	TA	T	.	.	PR	GT	0/0	0/0	0/1
X	8845976	.	T	C	.	.	PR	GT	0/0	0/0	0/1
X	8845982	.	C	T	.	.	PR	GT	0/0	0/0	0/1
X	8845991	.	AC	A	.	.	PR	GT	0/0	0/0	0/1
X	8845994	.	C	CA	.	.	PR	GT	0/0	0/0	0/1
X	8845996	.	A	T	.	.	PR	GT	0/0	0/0	0/1
X	8845999	.	A	T	.	.	PR	GT	0/0	0/0	0/1
X	8846002	.	C	T	.	.	PR	GT	0/0	0/0	0/1
X	8846011	.	C	A	.	.	PR	GT	0/0	0/0	0/1
X	8846012	.	A	G	.	.	PR	GT	0/0	0/0	0/1
X	8846017	.	G	A	.	.	PR	GT	0/0	0/0	0/1
X	8846023	.	GGC	G	.	.	PR	GT	0/0	0/0	0/1
X	8846026	.	C	A	.	.	PR	GT	0/0	0/0	0/1
X	8846030	.	T	TTTTC	.	.	PR	GT	0/0	0/0	0/1
X	8846033	.	ACC	A	.	.	PR	GT	0/0	0/0	0/1
X	8846040	.	T	G	.	.	PR	GT	0/0	0/0	0/1
X	8846207	.	G	T	.	.	PR	GT	0/0	0/1	0/0
X	8846208	.	C	T	.	.	PR	GT	0/0	0/1	0/0
X	8846210	.	G	A	.	.	PR	GT	0/0	0/1	0/0
X	8846215	.	C	G	.	.	PR	GT	0/0	0/1	0/0
X	8846218	.	T	A	.	.	PR	GT	0/0	0/1	0/0
X	8846224	.	A	C	.	.	PR	GT	0/0	0/1	0/0
X	8846232	.	C	T	.	.	PR	GT	0/0	0/1	0/0
X	8846249	.	G	A	.	.	PR	GT	0/0	0/1	0/0
X	8846250	.	C	T	.	.	PR	GT	0/0	0/1	0/0
X	8846260	.	G	GAA	.	.	PR	GT	0/0	0/1	0/0
X	8846264	.	T	TC	.	.	PR	GT	0/0	0/1	0/0
X	8846265	.	ATTT	A	.	.	PR	GT	0/0	0/1	0/0
X	8846270	.	G	C	.	.	PR	GT	0/0	0/1	0/0
X	8846277	.	G	A	.	.	PR	GT	0/0	0/1	0/1
X	8846285	.	G	A	.	.	PR	GT	0/0	0/1	0/1
X	8846300	.	T	C	.	.	PR	GT	0/0	0/1	0/1
X	8848098	.	TAAA	TAAAA	.	.	PR	GT	0/1	0/1	0/0
X	8848133	.	TA	T	.	.	PR	GT	0/1	0/0	0/0
X	8848677	.	G	A	.	.	PR	GT	0/1	0/0	0/0
X	8849335	.	A	G	.	.	PR	GT	0/1	0/0	0/0
X	8849524	.	A	T	.	.	PR	GT	0/1	0/0	0/0
X	8849622	.	T	C	.	.	PR	GT	0/1	0/0	0/0
X	8849800	.	C	T	.	.	PR	GT	0/1	0/0	0/0
X	8849801	.	G	T	.	.	PR	GT	0/1	0/0	0/0
X	8849818	.	T	A	.	.	PR	GT	0/1	0/0	0/0
X	8849826	.	AAAG	A	.	.	PR	GT	0/1	0/0	0/0
X	8849931	.	GTAAGT	G	.	.	PR	GT	0/1	0/0	0/0
X	8850168	.	T	G	.	.	PR	GT	0/0	0/1	0/0
X	8850171	.	G	T	.	.	PR	GT	0/0	0/1	0/0
X	8850172	.	A	G	.	.	PR	GT	0/0	0/1	0/0
X	8850175	.	T	TA	.	.	PR	GT	0/0	0/1	0/0
X	8850178	.	T	C	.	.	PR	GT	0/0	0/1	0/0
X	8850183	.	A	T	.	.	PR	GT	0/0	0/1	0/0
X	8850184	.	A	G	.	.	PR	GT	0/0	0/1	0/0
X	8850186	.	T	A	.	.	PR	GT	0/0	0/1	0/0
X	8850189	.	C	A	.	.	PR	GT	0/0	0/1	0/0
X	8850191	.	T	G	.	.	PR	GT	0/0	0/1	0/0
X	8850193	.	G	A	.	.	PR	GT	0/0	0/1	0/0
X	8850195	.	G	A	.	.	PR	GT	0/0	0/1	0/0
X	8850198	.	C	CCA	.	.	PR	GT	0/0	0/1	0/1
X	8850200	.	CTA	C	.	.	PR	GT	0/0	0/1	0/1
X	8850215	.	G	T	.	.	PR	GT	0/0	0/1	0/1
X	8850217	.	T	G	.	.	PR	GT	0/0	0/1	0/1
X	8850222	.	TTTTATA	T	.	.	PR	GT	0/0	0/1	0/0
X	8850229	.	T	C	.	.	PR	GT	0/0	0/1	0/0
X	8850232	.	A	AGTT	.	.	PR	GT	0/0	0/1	0/0
X	8850235	.	A	G	.	.	PR	GT	0/0	0/1	0/0
X	8850237	.	A	G	.	.	PR	GT	0/0	0/1	0/0
X	8850241	.	T	TC	.	.	PR	GT	0/0	0/1	0/0
X	8850248	.	A	G	.	.	PR	GT	0/0	0/1	0/0
X	8850250	.	C	A	.	.	PR	GT	0/0	0/1	0/0
X	8850253	.	C	T	.	.	PR	GT	0/0	0/1	0/0
X	8850254	.	T	A	.	.	PR	GT	0/0	0/1	0/0
X	8850260	.	A	C	.	.	PR	GT	0/0	0/1	0/0
X	8850261	.	C	T	.	.	PR	GT	0/0	0/1	0/0
X	8850266	.	T	C	.	.	PR	GT	0/0	0/1	0/0
X	8850296	.	G	T	.	.	PR	GT	0/0	0/1	0/1
X	8850297	.	A	G	.	.	PR	GT	0/0	0/1	0/1
X	8850306	.	C	A	.	.	PR	GT	0/0	0/1	0/1
X	8850308	.	C	T	.	.	PR	GT	0/0	0/1	0/1
X	8850313	.	C	A	.	.	PR	GT	0/0	0/1	0/1
X	8850335	.	G	A	.	.	PR	GT	0/0	0/1	0/1
X	8850337	.	A	T	.	.	PR	GT	0/0	0/1	0/1
X	8850343	.	G	A	.	.	PR	GT	0/0	0/1	0/1
X	8850345	.	G	C	.	.	PR	GT	0/0	0/1	0/1
X	8850351	.	CAT	C	.	.	PR	GT	0/0	0/1	0/1
X	8850354	.	A	C	.	.	PR	GT	0/0	0/1	0/1
X	8850360	.	C	T	.	.	PR	GT	0/0	0/1	0/1
X	8850375	.	C	T	.	.	PR	GT	0/0	0/1	0/1
X	8850382	.	G	C	.	.	PR	GT	0/0	0/1	0/1
X	8850387	.	C	A	.	.	PR	GT	0/0	0/1	0/1
X	8850388	.	G	A	.	.	PR	GT	0/0	0/1	0/1
X	8850391	.	A	AG	.	.	PR	GT	0/0	0/1	0/1
X	8850393	.	GT	G	.	.	PR	GT	0/0	0/1	0/1
X	8850397	.	C	T	.	.	PR	GT	0/0	0/1	0/1
X	8850404	.	A	G	.	.	PR	GT	0/0	0/1	0/1
X	8850413	.	T	C	.	.	PR	GT	0/0	0/1	0/1
X	8850418	.	CT	C	.	.	PR	GT	0/0	0/1	0/1
X	8850423	.	C	T	.	.	PR	GT	0/0	0/1	0/1
X	8850426	.	G	A	.	.	PR	GT	0/0	0/1	0/1
X	8850456	.	C	G	.	.	PR	GT	0/0	0/1	0/1
X	8850468	.	G	T	.	.	PR	GT	0/0	0/1	0/1
X	8850475	.	C	T	.	.	PR	GT	0/0	0/1	0/1
X	8850482	.	G	A	.	.	PR	GT	0/0	0/1	0/1
X	8850492	.	C	T	.	.	PR	GT	0/0	0/1	0/1
X	8850526	.	T	A	.	.	PR	GT	0/0	0/1	0/1
X	8850536	.	G	A	.	.	PR	GT	0/0	0/1	0/1
X	8850537	.	G	A	.	.	PR	GT	0/0	0/1	0/1
X	8850538	.	G	A	.	.	PR	GT	0/0	0/1	0/1
X	8850545	.	A	T	.	.	PR	GT	0/0	0/1	0/1
X	8850552	.	T	A	.	.	PR	GT	0/0	0/1	0/1
X	8850558	.	T	C	.	.	PR	GT	0/0	0/1	0/1
X	8851015	.	C	T	.	.	PR	GT	0/1	0/0	0/0
X	8851803	.	C	G	.	.	PR	GT	0/1	0/0	0/0
X	8851863	.	G	A	.	.	PR	GT	0/1	0/0	0/0
X	8852207	.	G	A	.	.	PR	GT	0/1	0/0	0/0
X	8852429	.	T	C	.	.	PR	GT	0/1	0/0	0/0
X	8852791	.	C	T	.	.	PR	GT	0/0	0/1	0/1
X	8852794	.	T	C	.	.	PR	GT	0/0	0/1	0/1
X	8852795	.	G	A	.	.	PR	GT	0/0	0/1	0/1
X	8852818	.	G	A	.	.	PR	GT	0/0	0/1	0/1
X	8852821	.	A	G	.	.	PR	GT	0/0	0/1	0/1
X	8852835	.	G	C	.	.	PR	GT	0/0	0/1	0/1
X	8852837	.	G	T	.	.	PR	GT	0/0	0/1	0/1
X	8852840	.	G	A	.	.	PR	GT	0/0	0/1	0/1
X	8852849	.	T	A	.	.	PR	GT	0/0	0/1	0/1
X	8852855	.	C	T	.	.	PR	GT	0/0	0/1	0/1
X	8852864	.	G	A	.	.	PR	GT	0/0	0/1	0/1
X	8852869	.	G	T	.	.	PR	GT	0/0	0/1	0/1
X	8852877	.	GAT	G	.	.	PR	GT	0/0	0/1	0/1
X	8852881	.	C	CCA	.	.	PR	GT	0/0	0/1	0/1
X	8852884	.	G	C	.	.	PR	GT	0/0	0/1	0/1
X	8852890	.	C	G	.	.	PR	GT	0/0	0/1	0/1
X	8852892	.	A	G	.	.	PR	GT	0/0	0/1	0/1
X	8852896	.	G	A	.	.	PR	GT	0/0	0/1	0/1
X	8852902	.	A	T	.	.	PR	GT	0/0	0/1	0/1
X	8852905	.	G	A	.	.	PR	GT	0/0	0/1	0/1
X	8852906	.	A	G	.	.	PR	GT	0/0	0/1	0/1
X	8852912	.	C	T	.	.	PR	GT	0/0	0/1	0/1
X	8852917	.	C	G	.	.	PR	GT	0/0	0/1	0/1
X	8852923	.	T	A	.	.	PR	GT	0/0	0/1	0/1
X	8852927	.	C	T	.	.	PR	GT	0/0	0/1	0/1
X	8852928	.	A	T	.	.	PR	GT	0/0	0/1	0/1
X	8852937	.	G	C	.	.	PR	GT	0/0	0/0	0/1
X	8852953	.	A	G	.	.	PR	GT	0/0	0/0	0/1
X	8852957	.	A	T	.	.	PR	GT	0/0	0/0	0/1
X	8852959	.	G	C	.	.	PR	GT	0/0	0/0	0/1
X	8852963	.	C	A	.	.	PR	GT	0/0	0/0	0/1
X	8852965	.	G	A	.	.	PR	GT	0/0	0/0	0/1
X	8852971	.	A	G	.	.	PR	GT	0/0	0/0	0/1
X	8852974	.	G	GAA	.	.	PR	GT	0/0	0/0	0/1
X	8852978	.	C	A	.	.	PR	GT	0/0	0/0	0/1
X	8852982	.	G	A	.	.	PR	GT	0/0	0/0	0/1
X	8852983	.	TGCC	T	.	.	PR	GT	0/0	0/0	0/1
X	8852990	.	G	A	.	.	PR	GT	0/0	0/0	0/1
X	8852991	.	A	ATGCG	.	.	PR	GT	0/0	0/0	0/1
X	8852995	.	G	GTTA	.	.	PR	GT	0/0	0/0	0/1
X	8853056	.	G	T	.	.	PR	GT	0/1	0/0	0/0
X	8853421	.	T	TGG	.	.	PR	GT	0/1	0/0	0/0
X	8853765	.	T	C	.	.	PR	GT	0/0	0/0	0/1
X	8853766	.	T	C	.	.	PR	GT	0/0	0/0	0/1
X	8853790	.	C	T	.	.	PR	GT	0/0	0/1	0/1
X	8853796	.	C	A	.	.	PR	GT	0/0	0/1	0/1
X	8853797	.	A	G	.	.	PR	GT	0/0	0/1	0/1
X	8853805	.	A	T	.	.	PR	GT	0/0	0/1	0/1
X	8853813	.	A	G	.	.	PR	GT	0/0	0/1	0/1
X	8853817	.	G	T	.	.	PR	GT	0/0	0/1	0/1
X	8853819	.	T	C	.	.	PR	GT	0/0	0/1	0/1
X	8853821	.	T	G	.	.	PR	GT	0/0	0/1	0/1
X	8853827	.	G	C	.	.	PR	GT	0/0	0/1	0/1
X	8853831	.	C	T	.	.	PR	GT	0/0	0/1	0/1
X	8853836	.	G	A	.	.	PR	GT	0/0	0/1	0/1
X	8853840	.	G	A	.	.	PR	GT	0/0	0/1	0/1
X	8853843	.	T	C	.	.	PR	GT	0/0	0/1	0/1
X	8853844	.	G	A	.	.	PR	GT	0/0	0/1	0/1
X	8853846	.	TATGATTTTTGTC	TATTTTTGTC	.	.	PR	GT	0/0	0/1	0/1
X	8853851	.	T	C	.	.	PR	GT	0/0	0/1	0/1
X	8853856	.	G	C	.	.	PR	GT	0/0	0/1	0/1
X	8853860	.	C	T	.	.	PR	GT	0/0	0/1	0/1
X	8854551	.	GAA	G	.	.	PR	GT	0/1	0/0	0/0
X	8854932	.	A	G	.	.	PR	GT	0/1	0/0	0/0
X	8854978	.	CA	C	.	.	PR	GT	0/0	0/1	0/0
X	8854984	.	T	TTCTATTTTGTTTTG	.	.	PR	GT	0/0	0/1	0/0
X	8854989	.	C	A	.	.	PR	GT	0/0	0/1	0/0
X	8854995	.	C	T	.	.	PR	GT	0/0	0/1	0/0
X	8855000	.	C	T	.	.	PR	GT	0/0	0/1	0/0
X	8855008	.	G	A	.	.	PR	GT	0/0	0/1	0/0
X	8855011	.	G	A	.	.	PR	GT	0/0	0/1	0/0
X	8855019	.	A	G	.	.	PR	GT	0/0	0/1	0/0
X	8855031	.	G	T	.	.	PR	GT	0/0	0/1	0/0
X	8855041	.	T	C	.	.	PR	GT	0/0	0/1	0/0
X	8855051	.	G	T	.	.	PR	GT	0/0	0/1	0/0
X	8855066	.	G	C	.	.	PR	GT	0/0	0/1	0/0
X	8855067	.	T	A	.	.	PR	GT	0/0	0/1	0/0
X	8855074	.	T	C	.	.	PR	GT	0/0	0/1	0/0
X	8855092	.	GTGGT	G	.	.	PR	GT	0/0	0/1	0/0
X	8855100	.	A	T	.	.	PR	GT	0/0	0/1	0/0
X	8855104	.	G	T	.	.	PR	GT	0/0	0/1	0/0
X	8855107	.	A	G	.	.	PR	GT	0/0	0/1	0/0
X	8855116	.	G	A	.	.	PR	GT	0/0	0/1	0/0
X	8855118	.	C	T	.	.	PR	GT	0/0	0/1	0/0
X	8855119	.	C	T	.	.	PR	GT	0/0	0/1	0/0
X	8855127	.	TC	T	.	.	PR	GT	0/0	0/1	0/0
X	8855132	.	G	A	.	.	PR	GT	0/0	0/1	0/0
X	8855134	.	T	TA	.	.	PR	GT	0/0	0/1	0/0
X	8855137	.	AG	A	.	.	PR	GT	0/0	0/1	0/0
X	8855139	.	G	T	.	.	PR	GT	0/0	0/1	0/0
X	8855148	.	A	T	.	.	PR	GT	0/0	0/1	0/0
X	8855168	.	A	AC	.	.	PR	GT	0/0	0/1	0/0
X	8855169	.	G	GT	.	.	PR	GT	0/0	0/1	0/0
X	8855171	.	TGG	T	.	.	PR	GT	0/0	0/1	0/0
X	8855176	.	G	GAA	.	.	PR	GT	0/0	0/1	0/0
X	8855179	.	G	A	.	.	PR	GT	0/0	0/1	0/0
X	8855182	.	A	AC	.	.	PR	GT	0/0	0/1	0/0
X	8855183	.	ATTG	A	.	.	PR	GT	0/0	0/1	0/0
X	8855202	.	G	T	.	.	PR	GT	0/0	0/1	0/0
X	8855209	.	TGC	T	.	.	PR	GT	0/0	0/1	0/0
X	8855215	.	G	T	.	.	PR	GT	0/0	0/1	0/0
X	8855220	.	CT	C	.	.	PR	GT	0/0	0/1	0/0
X	8855229	.	G	A	.	.	PR	GT	0/0	0/1	0/0
X	8855237	.	C	A	.	.	PR	GT	0/0	0/1	0/0
X	8855239	.	G	T	.	.	PR	GT	0/0	0/1	0/0
X	8855244	.	G	A	.	.	PR	GT	0/0	0/1	0/0
X	8855246	.	C	T	.	.	PR	GT	0/0	0/1	0/0
X	8855258	.	G	T	.	.	PR	GT	0/0	0/1	0/0
X	8855264	.	A	AG	.	.	PR	GT	0/0	0/1	0/0
X	8855266	.	G	T	.	.	PR	GT	0/0	0/1	0/0
X	8857657	.	C	G	.	.	PR	GT	0/1	0/0	0/0
X	8857696	.	G	A	.	.	PR	GT	0/1	0/0	0/0
X	8857724	.	T	C	.	.	PR	GT	0/1	0/0	0/0
X	8857786	.	TTAA	T	.	.	PR	GT	0/0	0/1	0/1
X	8857792	.	A	G	.	.	PR	GT	0/0	0/1	0/1
X	8857800	.	G	GC	.	.	PR	GT	0/0	0/1	0/1
X	8857802	.	G	GCTGATGGGGCA	.	.	PR	GT	0/0	0/1	0/1
X	8857812	.	T	C	.	.	PR	GT	0/0	0/1	0/1
X	8857836	.	C	T	.	.	PR	GT	0/0	0/1	0/1
X	8857843	.	G	T	.	.	PR	GT	0/0	0/1	0/1
X	8857845	.	T	C	.	.	PR	GT	0/0	0/1	0/1
X	8857852	.	G	A	.	.	PR	GT	0/0	0/1	0/1
X	8857854	.	G	A	.	.	PR	GT	0/0	0/1	0/1
X	8857857	.	A	G	.	.	PR	GT	0/0	0/1	0/1
X	8857860	.	C	T	.	.	PR	GT	0/0	0/1	0/1
X	8857861	.	A	G	.	.	PR	GT	0/0	0/1	0/1
X	8858344	.	T	G	.	.	PR	GT	0/0	0/0	0/1
X	8858345	.	C	G	.	.	PR	GT	0/0	0/0	0/1
X	8858355	.	T	C	.	.	PR	GT	0/0	0/1	0/1
X	8858358	.	G	T	.	.	PR	GT	0/0	0/1	0/1
X	8858368	.	A	T	.	.	PR	GT	0/0	0/1	0/1
X	8858370	.	C	T	.	.	PR	GT	0/0	0/1	0/1
X	8858371	.	A	G	.	.	PR	GT	0/0	0/1	0/1
X	8858394	.	G	A	.	.	PR	GT	0/0	0/1	0/1
X	8858400	.	A	C	.	.	PR	GT	0/0	0/1	0/1
X	8858402	.	C	T	.	.	PR	GT	0/0	0/1	0/1
X	8858404	.	C	T	.	.	PR	GT	0/0	0/1	0/1
X	8858408	.	A	C	.	.	PR	GT	0/0	0/1	0/1
X	8858409	.	C	A	.	.	PR	GT	0/0	0/1	0/1
X	8858419	.	G	A	.	.	PR	GT	0/0	0/1	0/1
X	8858434	.	T	G	.	.	PR	GT	0/0	0/1	0/1
X	8858440	.	G	A	.	.	PR	GT	0/0	0/1	0/1
X	8858441	.	A	G	.	.	PR	GT	0/0	0/1	0/1
X	8858443	.	G	T	.	.	PR	GT	0/0	0/1	0/1
X	8858453	.	T	A	.	.	PR	GT	0/0	0/1	0/1
X	8858463	.	A	T	.	.	PR	GT	0/0	0/1	0/1
X	8858467	.	A	T	.	.	PR	GT	0/0	0/1	0/1
X	8858468	.	C	G	.	.	PR	GT	0/0	0/1	0/1
X	8858470	.	T	C	.	.	PR	GT	0/0	0/1	0/1
X	8858474	.	G	T	.	.	PR	GT	0/0	0/1	0/1
X	8858487	.	T	G	.	.	PR	GT	0/0	0/1	0/0
X	8858490	.	G	T	.	.	PR	GT	0/0	0/1	0/0
X	8858491	.	T	C	.	.	PR	GT	0/0	0/1	0/0
X	8858493	.	T	TACA	.	.	PR	GT	0/0	0/1	0/0
X	8858629	.	A	T	.	.	PR	GT	0/1	0/0	0/0
X	8858707	.	C	T	.	.	PR	GT	0/1	0/0	0/0
X	8858708	.	T	C	.	.	PR	GT	0/1	0/0	0/0
X	8858887	.	T	C	.	.	PR	GT	0/1	0/0	0/0
X	8859700	.	C	T	.	.	PR	GT	0/1	0/0	0/0
X	8860435	.	CAGAGAGAG	CAGAGAG	.	.	PR	GT	0/0	0/1	0/0
X	8860594	.	C	T	.	.	PR	GT	0/1	0/0	0/0
X	8861181	.	A	C	.	.	PR	GT	0/1	0/0	0/0
X	8861195	.	T	C	.	.	PR	GT	0/1	0/0	0/0
X	8861407	.	A	G	.	.	PR	GT	0/1	0/0	0/0
X	8861437	.	T	TA	.	.	PR	GT	0/1	0/0	0/0
X	8862034	.	TA	T	.	.	PR	GT	0/1	0/0	0/0
X	8862062	.	T	C	.	.	PR	GT	0/1	0/0	0/0
X	8862612	.	A	G	.	.	PR	GT	0/1	0/0	0/0
X	8862625	.	C	T	.	.	PR	GT	0/1	0/0	0/0
X	8862805	.	A	AAG	.	.	PR	GT	0/1	0/0	0/0
X	8863306	.	C	T	.	.	PR	GT	0/1	0/0	0/0
X	8863792	.	CA	C	.	.	PR	GT	1/1	0/0	0/0
X	8864443	.	C	G	.	.	PR	GT	0/1	0/0	0/0
X	8864896	.	A	G	.	.	PR	GT	0/1	0/0	0/0
X	8865495	.	G	A	.	.	PR	GT	0/1	0/0	0/0
X	8866108	.	T	C	.	.	PR	GT	0/1	0/0	0/0
X	8867897	.	T	C	.	.	PR	GT	0/1	0/0	0/0
X	8867995	.	C	CT	.	.	PR	GT	0/1	0/1	0/0
X	8868017	.	T	A	.	.	PR	GT	0/1	0/0	0/0
X	8868690	.	G	A	.	.	PR	GT	0/1	0/0	0/0
X	8869480	.	C	CTG	.	.	PR	GT	1/1	0/0	0/0
X	8869508	.	T	C	.	.	PR	GT	1/1	0/0	0/0
X	8869601	.	G	T	.	.	PR	GT	1/1	0/0	0/0
X	8869614	.	G	C	.	.	PR	GT	1/1	0/0	0/0
X	8869677	.	T	C	.	.	PR	GT	1/1	0/0	0/0
X	8869716	.	C	G	.	.	PR	GT	1/1	0/0	0/0
X	8869812	.	T	C	.	.	PR	GT	1/1	0/0	0/0
X	8870044	.	G	C	.	.	PR	GT	1/1	0/0	0/0
X	8870060	.	A	G	.	.	PR	GT	1/1	0/0	0/0
X	8870125	.	TCTCTCG	T	.	.	PR	GT	1/1	0/0	0/0
X	8870273	.	A	G	.	.	PR	GT	1/1	0/0	0/0
X	8870340	.	T	A	.	.	PR	GT	1/1	0/0	0/0
X	8870565	.	T	G	.	.	PR	GT	1/1	0/0	0/0
X	8872061	.	GAA	G	.	.	PR	GT	1/1	0/0	0/0
X	8872329	.	GC	G	.	.	PR	GT	1/1	0/0	0/0
X	8872614	.	G	A	.	.	PR	GT	0/1	0/0	0/0
X	8873257	.	C	A	.	.	PR	GT	1/1	0/0	0/0
X	8873391	.	A	G	.	.	PR	GT	1/1	0/0	0/0
X	8873480	.	T	C	.	.	PR	GT	1/1	0/0	0/0
X	8873816	.	T	C	.	.	PR	GT	0/1	0/0	0/0
X	8874298	.	T	A	.	.	PR	GT	0/1	0/0	0/0
X	8874835	.	C	T	.	.	PR	GT	0/1	0/0	0/0
X	8875668	.	C	G	.	.	PR	GT	0/1	0/0	0/0
X	8875703	.	G	A	.	.	PR	GT	0/1	0/0	0/0
X	8876152	.	TAGGAA	T	.	.	PR	GT	0/1	0/0	0/0
X	8876262	.	T	A	.	.	PR	GT	0/1	0/0	0/0
X	8876465	.	A	T	.	.	PR	GT	0/1	0/0	0/0
X	8878637	.	T	C	.	.	PR	GT	0/1	0/0	0/0
X	8879919	.	G	GT	.	.	PR	GT	0/1	0/0	0/0
X	8880241	.	C	T	.	.	PR	GT	0/1	0/0	0/0
X	8880388	.	G	A	.	.	PR	GT	0/1	0/0	0/0
X	8880446	.	GGTTT	GT	.	.	PR	GT	0/1	0/0	0/0
X	8881760	.	A	C	.	.	PR	GT	0/1	0/0	0/0
X	8881879	.	C	G	.	.	PR	GT	0/1	0/0	0/0
X	8882461	.	CACAGAGACAGAG	CACAGAG	.	.	PR	GT	0/1	0/0	0/0
X	8882681	.	T	C	.	.	PR	GT	0/1	0/0	0/0
X	8882853	.	T	A	.	.	PR	GT	0/1	0/0	0/0
X	8882954	.	C	T	.	.	PR	GT	0/1	0/0	0/0
X	8883439	.	G	GTTTTTTTTAAATTTTTTTTTTTTTTTTTTTATTTACTTATGATA	.	.	PR	GT	0/0	0/1	0/0
X	8885866	.	C	T	.	.	PR	GT	0/1	0/0	0/0
X	8886474	.	A	G	.	.	PR	GT	0/1	0/0	0/0
X	8886706	.	A	T	.	.	PR	GT	0/1	0/0	0/0
X	8886931	.	CA	C	.	.	PR	GT	0/1	0/1	0/0
X	8887876	.	C	G	.	.	PR	GT	0/1	0/0	0/0
X	8888024	.	T	A	.	.	PR	GT	0/1	0/0	0/0
X	8888086	.	ATGAGGTAGTATTGTTTGCAAAAGCTGTCCAC	A	.	.	PR	GT	0/1	0/0	0/0
X	8888188	.	A	G	.	.	PR	GT	0/1	0/0	0/0
X	8888253	.	A	T	.	.	PR	GT	0/1	0/0	0/0
X	8888526	.	A	G	.	.	PR	GT	0/1	0/0	0/0
X	8888681	.	A	AT	.	.	PR	GT	0/1	0/0	0/0
X	8889663	.	C	A	.	.	PR	GT	0/1	0/0	0/0
X	8899711	.	GT	G	.	.	PR	GT	0/1	0/0	0/0
X	8901716	.	TTC	T	.	.	PR	GT	0/0	0/1	0/0
X	8904416	.	T	C	.	.	PR	GT	1/1	0/0	0/0
X	8907646	.	T	C	.	.	PR	GT	1/1	0/0	0/0
X	8908186	.	A	AAAAT	.	.	PR	GT	0/1	0/0	0/0
X	8908190	.	*	T	.	.	PR	GT	0/1	0/0	0/0
X	8908423	.	C	T	.	.	PR	GT	1/1	0/0	0/0
X	8908560	.	T	C	.	.	PR	GT	1/1	0/0	0/0
X	8908889	.	TA	T	.	.	PR	GT	0/1	0/0	0/0
X	8909330	.	G	A	.	.	PR	GT	1/1	0/0	0/0
X	8909443	.	T	TTCTCTCTC	.	.	PR	GT	1/1	0/0	0/0
X	8909964	.	T	C	.	.	PR	GT	1/1	0/0	0/0
X	8910223	.	G	A	.	.	PR	GT	1/1	0/0	0/0
X	8910276	.	T	C	.	.	PR	GT	1/1	0/0	0/0
X	8910314	.	A	G	.	.	PR	GT	1/1	0/0	0/0
X	8911671	.	G	C	.	.	PR	GT	1/1	0/0	0/0
X	8912289	.	T	C	.	.	PR	GT	1/1	0/0	0/0
X	8912885	.	GT	G	.	.	PR	GT	1/1	0/0	0/0
X	8912958	.	T	G	.	.	PR	GT	1/1	0/0	0/0
X	8914873	.	TCCA	T	.	.	PR	GT	0/1	0/0	0/0
X	8914938	.	C	T	.	.	PR	GT	0/1	0/0	0/0
X	8915411	.	A	G	.	.	PR	GT	0/1	0/0	0/0
X	8916798	.	C	T	.	.	PR	GT	1/1	0/0	0/0
X	8917049	.	G	A	.	.	PR	GT	1/1	0/0	0/0
X	8917349	.	CT	CTT	.	.	PR	GT	0/1	0/0	0/0
X	8917649	.	G	A	.	.	PR	GT	1/1	0/0	0/0
X	8918219	.	C	T	.	.	PR	GT	1/1	0/0	0/0
X	8920498	.	A	C	.	.	PR	GT	0/1	0/0	0/0
X	8920523	.	CAT	C	.	.	PR	GT	0/0	1/1	0/0
X	8920705	.	A	T	.	.	PR	GT	1/1	0/0	0/0
X	8921194	.	A	AAATTAATT	.	.	PR	GT	1/1	0/0	0/0
X	8921222	.	TAA	T	.	.	PR	GT	0/1	0/0	0/0
X	8921223	.	A	*	.	.	PR	GT	0/1	0/0	0/0
X	8921225	.	TTA	T	.	.	PR	GT	0/1	0/0	0/0
X	8921227	.	AATTT	*	.	.	PR	GT	0/1	0/0	0/0
X	8922072	.	TCA	TCACA	.	.	PR	GT	0/0	0/1	0/1
X	8922596	.	C	CAG	.	.	PR	GT	0/1	0/0	0/0
X	8922624	.	GAGGC	GGCAGAGACACAGGC	.	.	PR	GT	0/1	0/0	0/0
X	8922628	.	*	GAGACAC	.	.	PR	GT	0/1	0/0	0/0
X	8922630	.	*	GACAC	.	.	PR	GT	0/1	0/0	0/0
X	8922634	.	*	C	.	.	PR	GT	0/1	0/0	0/0
X	8924061	.	T	A	.	.	PR	GT	1/1	0/0	0/0
X	8924195	.	A	G	.	.	PR	GT	1/1	0/0	0/0
X	8924543	.	C	CT	.	.	PR	GT	1/1	0/0	0/0
X	8924680	.	T	C	.	.	PR	GT	1/1	0/0	0/0
X	8924681	.	G	A	.	.	PR	GT	1/1	0/0	0/0
X	8924963	.	G	T	.	.	PR	GT	1/1	0/0	0/0
X	8925081	.	G	A	.	.	PR	GT	1/1	0/0	0/0
X	8925733	.	C	CA	.	.	PR	GT	1/1	0/0	0/0
X	8926569	.	GT	G	.	.	PR	GT	1/1	0/0	0/0
X	8927050	.	C	G	.	.	PR	GT	1/1	0/0	0/0
X	8927333	.	G	A	.	.	PR	GT	1/1	0/0	0/0
X	8928328	.	G	GT	.	.	PR	GT	1/1	0/0	0/0
X	8928834	.	G	T	.	.	PR	GT	1/1	0/0	0/0
X	8928988	.	A	G	.	.	PR	GT	1/1	0/0	0/0
X	8929374	.	G	A	.	.	PR	GT	1/1	0/0	0/0
X	8929690	.	T	C	.	.	PR	GT	1/1	0/0	0/0
X	8929718	.	C	A	.	.	PR	GT	1/1	0/0	0/0
X	8930127	.	C	T	.	.	PR	GT	1/1	0/0	0/0
X	8930194	.	C	T	.	.	PR	GT	1/1	0/0	0/0
X	8930247	.	G	T	.	.	PR	GT	1/1	0/0	0/0
X	8930555	.	C	T	.	.	PR	GT	0/1	0/0	0/0
X	8930656	.	A	G	.	.	PR	GT	0/1	0/0	0/0
X	8930742	.	C	T	.	.	PR	GT	0/1	0/0	0/0
X	8931380	.	T	C	.	.	PR	GT	0/1	0/0	0/0
X	8931444	.	T	C	.	.	PR	GT	0/1	0/0	0/0
X	8931445	.	G	A	.	.	PR	GT	0/1	0/0	0/0
X	8931817	.	CTT	CT	.	.	PR	GT	0/1	0/0	0/0
X	8932606	.	A	G	.	.	PR	GT	0/1	0/0	0/0
X	8932611	.	A	G	.	.	PR	GT	0/1	0/0	0/0
X	8934378	.	GT	G	.	.	PR	GT	0/1	0/0	0/0
X	8935561	.	CT	C	.	.	PR	GT	0/1	0/0	0/0
X	8935748	.	A	ACTTTTT	.	.	PR	GT	0/1	0/0	0/0
X	8935750	.	ATATAT	A	.	.	PR	GT	0/1	0/0	0/0
X	8938547	.	A	C	.	.	PR	GT	0/1	0/0	0/0
X	8938620	.	G	A	.	.	PR	GT	0/1	0/0	0/0
X	8939053	.	A	G	.	.	PR	GT	0/1	0/0	0/0
X	8939118	.	T	TTC	.	.	PR	GT	0/1	0/0	0/0
X	8940661	.	G	T	.	.	PR	GT	0/1	0/0	0/0
X	8940662	.	T	G	.	.	PR	GT	0/1	0/0	0/0
X	8940706	.	CAGAG	CAG	.	.	PR	GT	0/1	0/1	0/0
X	8941640	.	G	A	.	.	PR	GT	0/1	0/0	0/0
X	8942613	.	T	C	.	.	PR	GT	0/1	0/0	0/0
X	8943623	.	T	C	.	.	PR	GT	0/1	0/0	0/0
X	8943936	.	A	G	.	.	PR	GT	0/1	0/0	0/0
X	8943943	.	A	G	.	.	PR	GT	0/1	0/0	0/0
X	8945029	.	CCTCTCTCT	CCTCT	.	.	PR	GT	0/1	0/0	0/0
X	8945055	.	TCTCTCTCTCTCTCTCA	T	.	.	PR	GT	0/1	0/0	0/0
X	8945059	.	TCTCTCTCTCTCA	*	.	.	PR	GT	0/1	0/0	0/0
X	8945061	.	TCTCTCTCTCA	*	.	.	PR	GT	0/1	0/1	0/0
X	8945063	.	*	TCTCTCTCA	.	.	PR	GT	0/1	0/0	0/0
X	8945064	.	*	C	.	.	PR	GT	0/1	0/0	0/0
X	8945065	.	*	TCTCTCA	.	.	PR	GT	0/1	0/0	0/0
X	8945066	.	*	CTCTCAG	.	.	PR	GT	0/1	0/0	0/0
X	8945067	.	*	TCTCA	.	.	PR	GT	0/1	0/0	0/0
X	8945070	.	*	CAG	.	.	PR	GT	0/1	0/0	0/0
X	8945071	.	*	AGT	.	.	PR	GT	0/1	0/0	0/0
X	8947052	.	C	T	.	.	PR	GT	0/1	0/0	0/0
X	8947366	.	C	T	.	.	PR	GT	0/1	0/0	0/0
X	8947718	.	G	A	.	.	PR	GT	0/1	0/0	0/0
X	8947868	.	A	G	.	.	PR	GT	0/1	0/0	0/0
X	8948174	.	A	G	.	.	PR	GT	0/1	0/0	0/0
X	8948203	.	T	C	.	.	PR	GT	0/1	0/0	0/0
X	8948295	.	T	C	.	.	PR	GT	0/1	0/0	0/0
X	8948417	.	T	C	.	.	PR	GT	0/1	0/0	0/0
X	8948449	.	T	C	.	.	PR	GT	0/1	0/0	0/0
X	8948459	.	C	G	.	.	PR	GT	0/1	0/0	0/0
X	8948535	.	G	A	.	.	PR	GT	0/1	0/0	0/0
X	8948670	.	G	GGAGAGA	.	.	PR	GT	0/1	0/0	0/0
X	8948738	.	A	G	.	.	PR	GT	0/1	0/0	0/0
X	8949020	.	C	A	.	.	PR	GT	0/1	0/0	0/0
X	8949083	.	C	T	.	.	PR	GT	0/1	0/0	0/0
X	8949454	.	C	G	.	.	PR	GT	0/1	0/0	0/0
X	8949594	.	A	G	.	.	PR	GT	1/1	0/0	0/0
X	8949939	.	G	A	.	.	PR	GT	1/1	0/0	0/0
X	8950004	.	A	G	.	.	PR	GT	1/1	0/0	0/0
X	8950196	.	AT	A	.	.	PR	GT	1/1	0/0	0/0
X	8950950	.	G	A	.	.	PR	GT	1/1	0/0	0/0
X	8951602	.	T	A	.	.	PR	GT	1/1	0/0	0/0
X	8951739	.	T	C	.	.	PR	GT	1/1	0/0	0/0
X	8951787	.	G	C	.	.	PR	GT	1/1	0/0	0/0
X	8952443	.	T	A	.	.	PR	GT	1/1	0/0	0/0
X	8954348	.	T	TG	.	.	PR	GT	0/1	0/0	0/0
X	8955025	.	A	G	.	.	PR	GT	0/1	0/0	0/0
X	8955070	.	C	G	.	.	PR	GT	0/1	0/0	0/0
X	8955144	.	A	G	.	.	PR	GT	0/1	0/0	0/0
X	8956126	.	TA	T	.	.	PR	GT	0/0	0/1	0/0
X	8956261	.	G	T	.	.	PR	GT	0/1	0/0	0/0
X	8956266	.	C	T	.	.	PR	GT	0/1	0/0	0/0
X	8956423	.	A	AC	.	.	PR	GT	0/1	0/0	0/0
X	8957444	.	A	G	.	.	PR	GT	0/1	0/0	0/0
X	8958377	.	G	A	.	.	PR	GT	0/1	0/0	0/0
X	8958515	.	G	T	.	.	PR	GT	0/1	0/0	0/0
X	8958542	.	T	C	.	.	PR	GT	0/1	0/0	0/0
X	8958570	.	G	A	.	.	PR	GT	0/1	0/0	0/0
X	8959403	.	T	C	.	.	PR	GT	0/1	0/0	0/0
X	8959549	.	T	C	.	.	PR	GT	0/1	0/0	0/0
X	8959690	.	T	C	.	.	PR	GT	0/1	0/0	0/0
X	8960787	.	T	G	.	.	PR	GT	0/1	0/0	0/0
X	8961729	.	CTTTTTTTT	C	.	.	PR	GT	0/1	0/0	0/0
X	8961735	.	T	C	.	.	PR	GT	0/0	0/0	0/1
X	8961741	.	TTC	T	.	.	PR	GT	0/0	0/0	0/1
X	8961745	.	TTTCTCTTTTCTTTTTC	T	.	.	PR	GT	0/1	0/0	0/0
X	8961746	.	TTCTCTTTTCTTTTTC	*	.	.	PR	GT	0/1	0/0	0/0
X	8961761	.	CTT	*	.	.	PR	GT	0/1	0/0	0/0
X	8961877	.	G	A	.	.	PR	GT	0/1	0/0	0/0
X	8962436	.	C	CT	.	.	PR	GT	0/1	0/0	0/0
X	8964122	.	C	G	.	.	PR	GT	0/1	0/0	0/0
X	8967049	.	A	G	.	.	PR	GT	0/1	0/0	0/0
X	8967073	.	T	C	.	.	PR	GT	0/1	0/0	0/0
X	8967807	.	A	G	.	.	PR	GT	0/1	0/0	0/0
X	8968291	.	GA	G	.	.	PR	GT	0/1	0/0	0/0
X	8969150	.	T	TG	.	.	PR	GT	0/0	0/1	0/0
X	8969151	.	T	G	.	.	PR	GT	0/0	0/1	1/1
X	8969152	.	T	G	.	.	PR	GT	0/1	0/0	0/0
X	8969729	.	A	C	.	.	PR	GT	0/1	0/0	0/0
X	8969908	.	C	CCTGTA	.	.	PR	GT	0/1	0/0	0/0
X	8970584	.	A	G	.	.	PR	GT	0/1	0/0	0/0
X	8970695	.	G	A	.	.	PR	GT	0/1	0/0	0/0
X	8971133	.	T	C	.	.	PR	GT	0/1	0/0	0/0
X	8971154	.	C	A	.	.	PR	GT	0/1	0/0	0/0
X	8971212	.	C	G	.	.	PR	GT	0/1	0/0	0/0
X	8971313	.	G	A	.	.	PR	GT	0/1	0/0	0/0
X	8971370	.	T	TA	.	.	PR	GT	0/1	0/0	0/0
X	8971565	.	C	G	.	.	PR	GT	0/1	0/0	0/0
X	8972752	.	C	CCT	.	.	PR	GT	0/1	0/0	0/0
X	8974385	.	G	A	.	.	PR	GT	0/1	0/0	0/0
X	8974956	.	G	A	.	.	PR	GT	0/1	0/0	0/0
X	8978007	.	TAA	TA	.	.	PR	GT	0/1	0/1	0/0
X	8978142	.	T	C	.	.	PR	GT	0/1	0/0	0/0
X	8978965	.	A	G	.	.	PR	GT	0/1	0/0	0/0
X	8978970	.	T	C	.	.	PR	GT	0/1	0/0	0/0
X	8979165	.	A	G	.	.	PR	GT	0/1	0/0	0/0
X	8979540	.	TAA	TA	.	.	PR	GT	0/1	0/0	0/0
X	8980650	.	T	A	.	.	PR	GT	0/1	0/0	0/0
X	8980692	.	G	A	.	.	PR	GT	0/1	0/0	0/0
X	8980933	.	GTTGTTGT	G	.	.	PR	GT	0/1	0/0	0/0
X	8981942	.	T	TTCTC	.	.	PR	GT	0/1	0/0	0/0
X	8982225	.	A	G	.	.	PR	GT	0/1	0/0	0/0
X	8982232	.	A	G	.	.	PR	GT	0/1	0/0	0/0
X	8982262	.	A	G	.	.	PR	GT	0/1	0/0	0/0
X	8982925	.	A	G	.	.	PR	GT	0/1	0/0	0/0
X	8984988	.	T	C	.	.	PR	GT	0/1	0/0	0/0
X	8986421	.	G	A	.	.	PR	GT	0/1	0/0	0/0
X	8987728	.	CATCT	C	.	.	PR	GT	0/1	0/0	0/0
X	8987836	.	G	T	.	.	PR	GT	0/1	0/0	0/0
X	8989688	.	C	T	.	.	PR	GT	0/1	0/0	0/0
X	8989812	.	C	CT	.	.	PR	GT	0/1	0/0	0/0
X	8989815	.	TAAAA	TA	.	.	PR	GT	0/0	0/1	1/1
X	8989817	.	A	*	.	.	PR	GT	0/0	0/1	1/1
X	8990008	.	C	T	.	.	PR	GT	0/1	0/0	0/0
X	8990076	.	A	G	.	.	PR	GT	0/1	0/0	0/0
X	8990942	.	A	AT	.	.	PR	GT	0/1	0/0	0/0
X	8992171	.	A	G	.	.	PR	GT	0/1	0/0	0/0
X	8992449	.	A	G	.	.	PR	GT	0/1	0/0	0/0
X	8992576	.	G	A	.	.	PR	GT	0/1	0/0	0/0
X	8994681	.	AT	A	.	.	PR	GT	0/1	0/0	0/0
X	8995844	.	G	A	.	.	PR	GT	0/1	0/0	0/0
X	8998339	.	A	G	.	.	PR	GT	0/1	0/0	0/0
X	8998420	.	C	T	.	.	PR	GT	0/1	0/0	0/0
X	9000568	.	CT	C	.	.	PR	GT	0/1	0/1	0/0
X	9001805	.	G	A	.	.	PR	GT	0/1	0/0	0/0
X	9003012	.	G	GTATTTATT	.	.	PR	GT	1/1	0/0	0/0
X	9003016	.	G	T	.	.	PR	GT	1/1	0/0	0/0
X	9003031	.	G	A	.	.	PR	GT	1/1	0/0	0/0
X	9003248	.	T	C	.	.	PR	GT	1/1	0/0	0/0
X	9003289	.	G	C	.	.	PR	GT	1/1	0/0	0/0
X	9003582	.	CT	C	.	.	PR	GT	1/1	0/0	0/0
X	9003853	.	TA	T	.	.	PR	GT	1/1	0/0	0/0
X	9004016	.	C	T	.	.	PR	GT	1/1	0/0	0/0
X	9004656	.	T	C	.	.	PR	GT	1/1	0/0	0/0
X	9004845	.	CTG	C	.	.	PR	GT	0/0	0/1	0/0
X	9004869	.	GTGTGTC	G	.	.	PR	GT	0/1	0/0	0/0
X	9004875	.	C	*	.	.	PR	GT	1/1	0/0	0/0
X	9004905	.	T	TA	.	.	PR	GT	1/1	0/0	0/0
X	9004982	.	T	C	.	.	PR	GT	1/1	0/0	0/0
X	9005779	.	C	T	.	.	PR	GT	1/1	0/0	0/0
X	9005827	.	TA	T	.	.	PR	GT	1/1	0/0	0/0
X	9006060	.	T	A	.	.	PR	GT	1/1	0/0	0/0
X	9006061	.	TC	T	.	.	PR	GT	1/1	0/0	0/0
X	9007411	.	A	G	.	.	PR	GT	1/1	0/0	0/0
X	9007914	.	AT	A	.	.	PR	GT	1/1	0/0	0/0
X	9009192	.	TA	T	.	.	PR	GT	0/1	0/0	0/0
X	9009207	.	TA	T	.	.	PR	GT	0/1	0/0	0/0
X	9010787	.	C	T	.	.	PR	GT	1/1	0/0	0/0
X	9011832	.	C	CAG	.	.	PR	GT	1/1	0/0	0/0
X	9012322	.	T	TTTCC	.	.	PR	GT	1/1	0/0	0/0
X	9012326	.	C	CTTCT	.	.	PR	GT	0/0	1/1	0/0
X	9012353	.	C	CT	.	.	PR	GT	1/1	0/0	0/0
X	9012400	.	G	T	.	.	PR	GT	1/1	0/0	0/0
X	9012894	.	AT	ATT	.	.	PR	GT	0/1	0/0	0/0
X	9013568	.	A	C	.	.	PR	GT	1/1	0/0	0/0
X	9013874	.	T	G	.	.	PR	GT	0/1	0/0	0/0
X	9014797	.	T	C	.	.	PR	GT	1/1	0/0	0/0
X	9014901	.	A	G	.	.	PR	GT	1/1	0/0	0/0
X	9015448	.	TA	T	.	.	PR	GT	1/1	0/0	0/0
X	9015936	.	T	TA	.	.	PR	GT	1/1	0/0	0/0
X	9015959	.	T	A	.	.	PR	GT	1/1	0/0	0/0
X	9016210	.	T	C	.	.	PR	GT	1/1	0/0	0/0
X	9016213	.	A	G	.	.	PR	GT	1/1	0/0	0/0
X	9016218	.	T	G	.	.	PR	GT	1/1	0/0	0/0
X	9016268	.	G	C	.	.	PR	GT	1/1	0/0	0/0
X	9016270	.	G	C	.	.	PR	GT	1/1	0/0	0/0
X	9016282	.	G	C	.	.	PR	GT	1/1	0/0	0/0
X	9016306	.	A	C	.	.	PR	GT	1/1	0/0	0/0
X	9016323	.	GA	G	.	.	PR	GT	1/1	0/0	0/0
X	9016381	.	A	G	.	.	PR	GT	1/1	0/0	0/0
X	9016393	.	G	T	.	.	PR	GT	1/1	0/0	0/0
X	9016407	.	A	G	.	.	PR	GT	1/1	0/0	0/0
X	9016523	.	CG	C	.	.	PR	GT	1/1	0/0	0/0
X	9016596	.	G	GA	.	.	PR	GT	1/1	0/0	0/0
X	9016598	.	AG	A	.	.	PR	GT	1/1	0/0	0/0
X	9016711	.	C	T	.	.	PR	GT	1/1	0/0	0/0
X	9016785	.	G	A	.	.	PR	GT	1/1	0/0	0/0
X	9016827	.	A	AC	.	.	PR	GT	1/1	0/0	0/0
X	9016938	.	AAAAAAAAAAAAAAGAAAAG	A	.	.	PR	GT	1/1	0/0	0/0
X	9017296	.	T	TG	.	.	PR	GT	1/1	0/0	0/0
X	9017299	.	GA	G	.	.	PR	GT	1/1	0/0	0/0
X	9017386	.	C	CT	.	.	PR	GT	1/1	0/0	0/0
X	9017391	.	TA	T	.	.	PR	GT	1/1	0/0	0/0
X	9018457	.	T	C	.	.	PR	GT	1/1	0/0	0/0
X	9018699	.	T	C	.	.	PR	GT	1/1	0/0	0/0
X	9019275	.	C	G	.	.	PR	GT	1/1	0/0	0/0
X	9019481	.	A	G	.	.	PR	GT	1/1	0/0	0/0
X	9019963	.	G	C	.	.	PR	GT	0/1	0/0	0/0
X	9020361	.	G	A	.	.	PR	GT	1/1	0/0	0/0
X	9020983	.	C	CT	.	.	PR	GT	1/1	0/0	0/0
X	9021176	.	A	G	.	.	PR	GT	1/1	0/0	0/0
X	9022277	.	C	T	.	.	PR	GT	1/1	0/0	0/0
X	9023439	.	TTTTATTTA	TTTTATTTATTTA	.	.	PR	GT	0/0	0/1	0/0
X	9023481	.	T	TCA	.	.	PR	GT	1/1	0/0	0/0
X	9023482	.	T	TTCATTC	.	.	PR	GT	1/1	0/0	0/0
X	9023614	.	A	ACACT	.	.	PR	GT	1/1	0/0	0/0
X	9023767	.	G	A	.	.	PR	GT	1/1	0/0	0/0
X	9023864	.	CT	C	.	.	PR	GT	1/1	0/0	0/0
X	9024584	.	T	A	.	.	PR	GT	1/1	0/0	0/0
X	9024622	.	C	CA	.	.	PR	GT	1/1	0/0	0/0
X	9024666	.	T	C	.	.	PR	GT	1/1	0/0	0/0
X	9025095	.	A	ACT	.	.	PR	GT	1/1	0/0	0/0
X	9025325	.	G	A	.	.	PR	GT	1/1	0/0	0/0
X	9025363	.	T	C	.	.	PR	GT	1/1	0/0	0/0
X	9025482	.	T	C	.	.	PR	GT	1/1	0/0	0/0
X	9025487	.	C	A	.	.	PR	GT	1/1	0/0	0/0
X	9025536	.	TTCTC	TTC	.	.	PR	GT	1/1	0/0	0/0
X	9025564	.	CTCTTTT	C	.	.	PR	GT	1/1	0/0	0/0
X	9025577	.	T	G	.	.	PR	GT	1/1	0/0	0/0
X	9025623	.	GC	G	.	.	PR	GT	1/1	0/0	0/0
X	9026265	.	CA	C	.	.	PR	GT	1/1	0/0	0/0
X	9026489	.	A	AG	.	.	PR	GT	1/1	0/0	0/0
X	9026596	.	C	T	.	.	PR	GT	1/1	0/0	0/0
X	9026917	.	TGG	T	.	.	PR	GT	1/1	0/0	0/0
X	9027301	.	G	T	.	.	PR	GT	1/1	0/0	0/0
X	9029171	.	CA	CAA	.	.	PR	GT	0/1	0/0	0/0
X	9030419	.	G	C	.	.	PR	GT	1/1	0/0	0/0
X	9030555	.	T	C	.	.	PR	GT	1/1	0/0	0/0
X	9030748	.	G	T	.	.	PR	GT	1/1	0/0	0/0
X	9030792	.	A	T	.	.	PR	GT	1/1	0/0	0/0
X	9030849	.	A	G	.	.	PR	GT	1/1	0/0	0/0
X	9030892	.	T	C	.	.	PR	GT	1/1	0/0	0/0
X	9031087	.	T	C	.	.	PR	GT	1/1	0/0	0/0
X	9031117	.	A	AC	.	.	PR	GT	1/1	0/0	0/0
X	9032025	.	G	A	.	.	PR	GT	1/1	0/0	0/0
X	9032040	.	A	G	.	.	PR	GT	1/1	0/0	0/0
X	9032379	.	G	A	.	.	PR	GT	1/1	0/0	0/0
X	9032539	.	C	T	.	.	PR	GT	1/1	0/0	0/0
X	9032602	.	G	A	.	.	PR	GT	1/1	0/0	0/0
X	9032631	.	G	A	.	.	PR	GT	1/1	0/0	0/0
X	9032645	.	TA	T	.	.	PR	GT	1/1	0/0	0/0
X	9032647	.	A	AG	.	.	PR	GT	1/1	0/0	0/0
X	9032724	.	T	C	.	.	PR	GT	1/1	0/0	0/0
X	9032906	.	T	C	.	.	PR	GT	1/1	0/0	0/0
X	9033082	.	G	A	.	.	PR	GT	1/1	0/0	0/0
X	9033113	.	T	C	.	.	PR	GT	1/1	0/0	0/0
X	9033157	.	T	TGTC	.	.	PR	GT	1/1	0/0	0/0
X	9033179	.	T	TA	.	.	PR	GT	0/1	0/1	0/0
X	9034052	.	G	A	.	.	PR	GT	1/1	0/0	0/0
X	9034350	.	T	TG	.	.	PR	GT	1/1	0/0	0/0
X	9035270	.	T	C	.	.	PR	GT	1/1	0/0	0/0
X	9035500	.	CCTCT	CCT	.	.	PR	GT	0/0	0/1	0/0
X	9036529	.	TTCTCTCTCTCTC	TTCTCTCTCTC	.	.	PR	GT	1/1	0/0	0/0
X	9036555	.	C	CTCTCTCTT	.	.	PR	GT	1/1	0/0	0/0
X	9036557	.	*	CTCTCTT	.	.	PR	GT	1/1	0/0	0/0
X	9036563	.	*	T	.	.	PR	GT	1/1	0/0	0/0
X	9036939	.	T	C	.	.	PR	GT	1/1	0/0	0/0
X	9038949	.	C	A	.	.	PR	GT	1/1	0/0	0/0
X	9039084	.	G	C	.	.	PR	GT	1/1	0/0	0/0
X	9039362	.	A	T	.	.	PR	GT	1/1	0/0	0/0
X	9039618	.	A	G	.	.	PR	GT	1/1	0/0	0/0
X	9039843	.	C	T	.	.	PR	GT	1/1	0/0	0/0
X	9040183	.	G	T	.	.	PR	GT	1/1	0/0	0/0
X	9040277	.	A	G	.	.	PR	GT	1/1	0/0	0/0
X	9041327	.	TCTCA	T	.	.	PR	GT	0/1	0/0	0/0
X	9041335	.	T	A	.	.	PR	GT	1/1	0/0	0/0
X	9041337	.	T	A	.	.	PR	GT	1/1	0/0	0/0
X	9041339	.	T	A	.	.	PR	GT	1/1	0/0	0/0
X	9041341	.	T	A	.	.	PR	GT	1/1	0/0	0/0
X	9041447	.	T	A	.	.	PR	GT	1/1	0/0	0/0
X	9041873	.	C	CT	.	.	PR	GT	1/1	0/0	0/0
X	9041875	.	C	A	.	.	PR	GT	1/1	0/0	0/0
X	9041883	.	CTTTCT	C	.	.	PR	GT	1/1	0/0	0/0
X	9042327	.	G	A	.	.	PR	GT	1/1	0/0	0/0
X	9042571	.	T	TATAAAATTTTTTAAACAAA	.	.	PR	GT	1/1	0/0	0/0
X	9042623	.	T	C	.	.	PR	GT	1/1	0/0	0/0
X	9042624	.	G	C	.	.	PR	GT	1/1	0/0	0/0
X	9042625	.	G	A	.	.	PR	GT	1/1	0/0	0/0
X	9042635	.	T	G	.	.	PR	GT	1/1	0/0	0/0
X	9042734	.	C	G	.	.	PR	GT	1/1	0/0	0/0
X	9042736	.	T	G	.	.	PR	GT	1/1	0/0	0/0
X	9042876	.	A	AT	.	.	PR	GT	1/1	0/0	0/0
X	9043151	.	C	T	.	.	PR	GT	1/1	0/0	0/0
X	9043358	.	ATATT	A	.	.	PR	GT	1/1	0/0	0/0
X	9043942	.	G	A	.	.	PR	GT	1/1	0/0	0/0
X	9044102	.	T	A	.	.	PR	GT	1/1	0/0	0/0
X	9044211	.	T	C	.	.	PR	GT	1/1	0/0	0/0
X	9044212	.	G	A	.	.	PR	GT	1/1	0/0	0/0
X	9044222	.	T	C	.	.	PR	GT	1/1	0/0	0/0
X	9044281	.	G	A	.	.	PR	GT	1/1	0/0	0/0
X	9044316	.	C	T	.	.	PR	GT	1/1	0/0	0/0
X	9044325	.	A	C	.	.	PR	GT	1/1	0/0	0/0
X	9044696	.	CCACA	CCA	.	.	PR	GT	1/1	0/1	0/0
X	9044853	.	T	G	.	.	PR	GT	1/1	0/0	0/0
X	9044882	.	C	T	.	.	PR	GT	1/1	0/0	0/0
X	9045667	.	T	TA	.	.	PR	GT	1/1	0/0	0/0
X	9046881	.	TA	TTTTAAA	.	.	PR	GT	1/1	0/0	0/0
X	9046884	.	*	TA	.	.	PR	GT	1/1	0/0	0/0
X	9046916	.	T	C	.	.	PR	GT	1/1	0/0	0/0
X	9046966	.	T	C	.	.	PR	GT	1/1	0/0	0/0
X	9047092	.	G	A	.	.	PR	GT	1/1	0/0	0/0
X	9047393	.	T	C	.	.	PR	GT	1/1	0/0	0/0
X	9047415	.	G	A	.	.	PR	GT	1/1	0/0	0/0
X	9047565	.	T	C	.	.	PR	GT	1/1	0/0	0/0
X	9047576	.	C	T	.	.	PR	GT	1/1	0/0	0/0
X	9048618	.	TG	T	.	.	PR	GT	1/1	0/0	0/0
X	9048627	.	G	T	.	.	PR	GT	1/1	0/0	0/0
X	9049322	.	G	A	.	.	PR	GT	1/1	0/0	0/0
X	9049968	.	C	CT	.	.	PR	GT	1/1	0/0	0/0
X	9050059	.	T	C	.	.	PR	GT	1/1	0/0	0/0
X	9051422	.	CCT	CCTCTCTCT	.	.	PR	GT	1/1	0/0	0/0
X	9051476	.	TA	T	.	.	PR	GT	1/1	0/0	0/0
X	9051742	.	TAA	TA	.	.	PR	GT	1/1	0/0	0/0
X	9052562	.	G	A	.	.	PR	GT	0/0	1/1	0/0
X	9052893	.	T	C	.	.	PR	GT	1/1	0/0	0/0
X	9053114	.	C	A	.	.	PR	GT	1/1	0/0	0/0
X	9054163	.	T	C	.	.	PR	GT	1/1	0/0	0/0
X	9054349	.	G	A	.	.	PR	GT	1/1	0/0	0/0
X	9054410	.	C	CTT	.	.	PR	GT	1/1	0/0	0/0
X	9054498	.	T	C	.	.	PR	GT	1/1	0/0	0/0
X	9054693	.	C	T	.	.	PR	GT	1/1	0/0	0/0
X	9054710	.	G	T	.	.	PR	GT	1/1	0/0	0/0
X	9054743	.	A	T	.	.	PR	GT	1/1	0/0	0/0
X	9054767	.	G	A	.	.	PR	GT	1/1	0/0	0/0
X	9055091	.	T	C	.	.	PR	GT	1/1	0/0	0/0
X	9055326	.	A	G	.	.	PR	GT	1/1	0/0	0/0
X	9055351	.	A	G	.	.	PR	GT	1/1	0/0	0/0
X	9055360	.	G	A	.	.	PR	GT	1/1	0/0	0/0
X	9055480	.	G	A	.	.	PR	GT	1/1	0/0	0/0
X	9055488	.	GA	G	.	.	PR	GT	1/1	0/0	0/0
X	9056122	.	A	T	.	.	PR	GT	1/1	0/0	0/0
X	9056313	.	T	C	.	.	PR	GT	1/1	0/0	0/0
X	9056692	.	C	G	.	.	PR	GT	1/1	0/0	0/0
X	9056866	.	T	C	.	.	PR	GT	1/1	0/0	0/0
X	9056867	.	G	A	.	.	PR	GT	1/1	0/0	0/0
X	9057735	.	C	T	.	.	PR	GT	1/1	0/0	0/0
X	9059850	.	T	A	.	.	PR	GT	1/1	0/0	0/0
X	9060715	.	CG	CGG	.	.	PR	GT	0/0	0/0	1/1
X	9060747	.	G	C	.	.	PR	GT	1/1	0/0	0/0
X	9061392	.	T	C	.	.	PR	GT	1/1	0/0	0/0
X	9062185	.	GCC	G	.	.	PR	GT	1/1	0/0	0/0
X	9062578	.	G	A	.	.	PR	GT	1/1	0/0	0/0
X	9063058	.	C	T	.	.	PR	GT	1/1	0/0	0/0
X	9064747	.	G	A	.	.	PR	GT	0/0	0/0	1/1
X	9067175	.	A	T	.	.	PR	GT	0/1	0/0	1/1
X	9068146	.	A	G	.	.	PR	GT	0/0	0/0	1/1
X	9069904	.	A	T	.	.	PR	GT	0/0	0/0	1/1
X	9070522	.	C	G	.	.	PR	GT	0/0	1/1	0/0
X	9071510	.	C	T	.	.	PR	GT	0/0	1/1	0/0
X	9072250	.	G	A	.	.	PR	GT	0/0	0/0	1/1
X	9072498	.	G	A	.	.	PR	GT	0/0	0/0	1/1
X	9073289	.	TG	T	.	.	PR	GT	0/0	1/1	0/0
X	9073290	.	G	GC	.	.	PR	GT	0/0	1/1	0/0
X	9073334	.	T	C	.	.	PR	GT	0/0	1/1	0/0
X	9073499	.	G	T	.	.	PR	GT	0/0	0/0	1/1
X	9074104	.	T	A	.	.	PR	GT	0/0	0/0	1/1
X	9074477	.	G	C	.	.	PR	GT	0/0	0/0	1/1
X	9074683	.	A	C	.	.	PR	GT	0/1	0/0	0/0
X	9074753	.	C	G	.	.	PR	GT	0/0	0/0	1/1
X	9075045	.	C	T	.	.	PR	GT	0/0	0/0	1/1
X	9075362	.	A	G	.	.	PR	GT	0/0	0/0	1/1
X	9075764	.	GTATATATATATATATATATATATTATATATATATATATTATATATATACT	GTATATATATATATATATATATATATATTATATATATATATATTATATATATACT	.	.	PR	GT	0/1	0/0	0/0
X	9075786	.	AT	A	.	.	PR	GT	0/0	0/0	1/1
X	9075787	.	T	*	.	.	PR	GT	0/0	0/0	1/1
X	9075798	.	TA	T	.	.	PR	GT	0/0	0/0	1/1
X	9075801	.	AT	A	.	.	PR	GT	0/0	0/0	1/1
X	9075802	.	T	*	.	.	PR	GT	0/0	0/0	1/1
X	9075895	.	GTA	G	.	.	PR	GT	0/0	0/0	1/1
X	9077730	.	T	C	.	.	PR	GT	0/0	0/0	1/1
X	9077827	.	G	C	.	.	PR	GT	0/0	0/0	1/1
X	9077949	.	A	G	.	.	PR	GT	0/0	0/0	1/1
X	9078059	.	CTG	CTGTG	.	.	PR	GT	0/0	0/0	1/1
X	9078394	.	T	C	.	.	PR	GT	0/0	0/0	1/1
X	9078466	.	A	G	.	.	PR	GT	0/0	0/0	1/1
X	9079028	.	C	T	.	.	PR	GT	0/0	0/0	1/1
X	9079382	.	C	CA	.	.	PR	GT	0/0	0/0	1/1
X	9079914	.	CT	C	.	.	PR	GT	0/0	0/0	1/1
X	9080521	.	C	T	.	.	PR	GT	0/0	0/0	1/1
X	9080623	.	G	A	.	.	PR	GT	0/0	0/0	1/1
X	9081377	.	C	A	.	.	PR	GT	0/0	0/0	1/1
X	9081554	.	A	AATG	.	.	PR	GT	0/0	0/0	1/1
X	9081639	.	GC	G	.	.	PR	GT	0/0	0/0	1/1
X	9081736	.	AAAAG	A	.	.	PR	GT	0/0	0/0	1/1
X	9082545	.	G	A	.	.	PR	GT	0/0	0/0	1/1
X	9084272	.	A	T	.	.	PR	GT	0/0	0/0	1/1
X	9084339	.	C	T	.	.	PR	GT	0/0	0/0	1/1
X	9084683	.	AG	A	.	.	PR	GT	0/0	0/0	1/1
X	9084685	.	G	GA	.	.	PR	GT	0/0	0/0	1/1
X	9085158	.	C	T	.	.	PR	GT	0/0	0/0	1/1
X	9085504	.	A	G	.	.	PR	GT	0/0	0/0	1/1
X	9085590	.	A	G	.	.	PR	GT	0/0	0/0	1/1
X	9087287	.	T	G	.	.	PR	GT	0/0	0/0	1/1
X	9088294	.	A	G	.	.	PR	GT	0/0	0/0	1/1
X	9088338	.	A	G	.	.	PR	GT	0/0	0/0	1/1
X	9088355	.	A	G	.	.	PR	GT	0/0	0/0	1/1
X	9088648	.	C	T	.	.	PR	GT	0/0	0/0	1/1
X	9089110	.	T	C	.	.	PR	GT	0/0	0/0	1/1
X	9089583	.	TC	T	.	.	PR	GT	0/0	0/0	1/1
X	9092020	.	T	C	.	.	PR	GT	0/0	0/0	1/1
X	9092835	.	T	C	.	.	PR	GT	0/0	0/0	1/1
X	9093514	.	G	A	.	.	PR	GT	0/0	0/0	1/1
X	9093683	.	T	TG	.	.	PR	GT	0/0	0/0	1/1
X	9093764	.	G	GT	.	.	PR	GT	0/0	0/0	1/1
X	9095664	.	T	C	.	.	PR	GT	0/0	0/0	1/1
X	9095865	.	C	T	.	.	PR	GT	0/0	0/0	1/1
X	9096444	.	C	T	.	.	PR	GT	0/0	0/0	1/1
X	9096816	.	G	A	.	.	PR	GT	0/0	0/0	1/1
X	9097011	.	C	T	.	.	PR	GT	0/0	0/0	1/1
X	9097108	.	T	C	.	.	PR	GT	0/0	0/0	1/1
X	9097304	.	A	G	.	.	PR	GT	0/0	0/0	1/1
X	9097435	.	C	A	.	.	PR	GT	0/0	0/0	1/1
X	9097507	.	G	T	.	.	PR	GT	0/0	0/0	1/1
X	9097811	.	G	A	.	.	PR	GT	0/0	0/0	1/1
X	9097821	.	G	T	.	.	PR	GT	0/0	0/0	1/1
X	9097985	.	TAAA	T	.	.	PR	GT	0/0	0/0	1/1
X	9097994	.	A	T	.	.	PR	GT	0/0	1/1	0/0
X	9098160	.	C	T	.	.	PR	GT	0/0	0/0	1/1
X	9098196	.	G	A	.	.	PR	GT	0/0	0/0	1/1
X	9098682	.	C	T	.	.	PR	GT	0/0	0/0	1/1
X	9102553	.	C	T	.	.	PR	GT	0/1	0/0	0/0
X	9102647	.	C	T	.	.	PR	GT	0/1	0/0	0/0
X	9103197	.	CT	C	.	.	PR	GT	0/1	0/0	0/0
X	9103431	.	T	C	.	.	PR	GT	0/1	0/0	0/0
X	9103565	.	G	A	.	.	PR	GT	0/1	0/0	0/0
X	9103665	.	C	T	.	.	PR	GT	0/1	0/0	0/0
X	9104301	.	A	G	.	.	PR	GT	0/0	1/1	0/0
X	9104460	.	G	GA	.	.	PR	GT	0/1	0/0	0/0
X	9105038	.	A	T	.	.	PR	GT	0/1	0/0	0/0
X	9106335	.	A	G	.	.	PR	GT	0/1	0/0	0/0
X	9107321	.	C	T	.	.	PR	GT	0/1	0/0	0/0
X	9107888	.	AT	A	.	.	PR	GT	0/1	0/0	0/0
X	9108427	.	T	C	.	.	PR	GT	0/1	0/0	0/0
X	9108590	.	GACACACACACAC	GACACACACAC	.	.	PR	GT	0/1	0/0	0/0
X	9108802	.	G	T	.	.	PR	GT	0/1	0/0	0/0
X	9109275	.	T	C	.	.	PR	GT	0/0	1/1	0/0
X	9109279	.	T	C	.	.	PR	GT	0/0	1/1	0/0
X	9109283	.	T	C	.	.	PR	GT	0/0	1/1	0/0
X	9109285	.	CTTTCTTTCTT	C	.	.	PR	GT	0/1	0/0	0/0
X	9109286	.	T	*	.	.	PR	GT	0/1	0/0	0/0
X	9109290	.	T	*	.	.	PR	GT	0/1	0/0	0/0
X	9109365	.	T	*	.	.	PR	GT	0/1	0/0	0/0
X	9109366	.	TCTTTCTTTC	*	.	.	PR	GT	0/1	0/0	0/0
X	9109370	.	TCTTTC	*	.	.	PR	GT	0/1	0/0	0/0
X	9109374	.	TC	*	.	.	PR	GT	0/1	0/0	0/0
X	9110601	.	T	TA	.	.	PR	GT	0/1	0/0	0/0
X	9110614	.	AT	A	.	.	PR	GT	0/0	0/1	1/1
X	9111444	.	C	T	.	.	PR	GT	0/1	0/0	0/0
X	9112049	.	C	T	.	.	PR	GT	0/0	1/1	0/0
X	9118886	.	CAGGGCGGGGGGGGGG	C	.	.	PR	GT	1/1	0/0	0/0
X	9118900	.	G	*	.	.	PR	GT	1/1	0/0	0/0
X	9118906	.	G	C	.	.	PR	GT	1/1	0/0	0/0
X	9127729	.	C	CT	.	.	PR	GT	0/0	0/1	0/0
X	9127875	.	A	G	.	.	PR	GT	0/0	1/1	0/0
X	9132881	.	CT	C	.	.	PR	GT	0/0	0/1	0/0
X	9134603	.	GA	GAA	.	.	PR	GT	0/1	0/0	1/1
X	9139919	.	CCTCTCT	CCTCTCTCT	.	.	PR	GT	0/1	0/0	1/1
X	9143640	.	GAAA	GAA	.	.	PR	GT	0/1	0/0	0/0
X	9146241	.	GC	G	.	.	PR	GT	0/1	0/0	0/0
X	9146499	.	C	CCT	.	.	PR	GT	0/1	0/0	0/0
X	9148040	.	TA	T	.	.	PR	GT	0/1	0/0	0/0
X	9148397	.	C	CT	.	.	PR	GT	0/1	0/1	0/0
X	9150711	.	TA	T	.	.	PR	GT	0/1	0/0	0/0
X	9151048	.	C	T	.	.	PR	GT	0/1	0/0	1/1
X	9151450	.	C	G	.	.	PR	GT	0/1	0/0	1/1
X	9151501	.	T	G	.	.	PR	GT	0/1	0/0	1/1
X	9152058	.	T	C	.	.	PR	GT	0/1	0/0	1/1
X	9158791	.	C	CCTG	.	.	PR	GT	0/1	0/0	0/0
X	9158824	.	A	G	.	.	PR	GT	0/0	0/1	0/0
X	9159162	.	G	A	.	.	PR	GT	0/1	0/0	0/1
X	9159178	.	G	A	.	.	PR	GT	0/1	0/0	0/1
X	9159187	.	C	T	.	.	PR	GT	0/1	0/0	0/1
X	9167644	.	G	GT	.	.	PR	GT	0/1	0/0	0/0
X	9168019	.	A	G	.	.	PR	GT	0/1	0/0	0/0
X	9174182	.	A	T	.	.	PR	GT	0/1	0/0	0/0
X	9174484	.	T	C	.	.	PR	GT	0/1	0/0	0/0
X	9176911	.	G	A	.	.	PR	GT	0/1	0/0	0/0
X	9183928	.	TGA	T	.	.	PR	GT	0/0	0/1	0/0
X	9187221	.	TCTCTCG	T	.	.	PR	GT	0/0	0/1	0/0
X	9199685	.	G	GTT	.	.	PR	GT	0/0	0/1	0/1
X	9199712	.	G	T	.	.	PR	GT	0/0	0/1	0/1
X	9199715	.	C	T	.	.	PR	GT	0/0	0/1	0/1
X	9199719	.	C	T	.	.	PR	GT	0/0	0/1	0/1
X	9199721	.	G	T	.	.	PR	GT	0/0	0/1	0/1
X	9200428	.	TGA	T	.	.	PR	GT	0/1	0/0	0/0
X	9201497	.	CT	C	.	.	PR	GT	0/0	0/1	0/0
X	9208360	.	AG	A	.	.	PR	GT	0/1	0/0	0/0
X	9208439	.	TG	T	.	.	PR	GT	0/0	0/1	0/0
X	9211144	.	T	TGGGACGCCTGGGTGGCTCAGCGGTTGAGCGTCTGCCTTTGGCTCAGGGCGTG	.	.	PR	GT	0/1	0/0	0/0
X	9216399	.	AAAGAAGAAGAAGAAGAAGAAG	AAAGAAGAAGAAGAAGAAGAAGAAG	.	.	PR	GT	0/0	0/0	1/1
X	9217675	.	TTC	T	.	.	PR	GT	0/0	0/1	0/0
X	9217725	.	TA	T	.	.	PR	GT	0/0	0/1	0/0
X	9229599	.	CGTGTGT	CGT	.	.	PR	GT	0/0	1/1	0/0
X	9231169	.	GT	GTT	.	.	PR	GT	0/1	0/1	0/0
X	9233648	.	CTTT	CTT	.	.	PR	GT	0/1	0/1	0/0
X	9243850	.	G	T	.	.	PR	GT	0/0	0/1	0/0
X	9243878	.	GT	GTT	.	.	PR	GT	0/1	0/0	0/0
X	9243901	.	G	T	.	.	PR	GT	0/1	0/0	0/0
X	9246352	.	CAGACAGAGAGAGAGAG	CACAGAGAGAGAGAG	.	.	PR	GT	0/1	0/1	0/0
X	9248255	.	CTTTT	CTTTTT	.	.	PR	GT	0/1	0/0	0/0
X	9251017	.	A	T	.	.	PR	GT	0/1	0/0	0/0
X	9253985	.	CTT	CT	.	.	PR	GT	0/1	0/1	0/0
X	9264669	.	TAA	TA	.	.	PR	GT	0/0	0/1	0/0
X	9265798	.	GTT	GTTT	.	.	PR	GT	0/1	0/1	0/0
X	9266054	.	C	CT	.	.	PR	GT	0/0	0/1	0/0
X	9268453	.	CT	C	.	.	PR	GT	0/1	0/1	0/0
X	9268612	.	GTCTCTC	GTCTC	.	.	PR	GT	0/1	0/0	0/0
X	9268859	.	TA	T	.	.	PR	GT	0/1	0/1	0/0
X	9273122	.	G	GT	.	.	PR	GT	0/1	0/1	0/0
X	9273138	.	CT	C	.	.	PR	GT	0/1	0/1	0/0
X	9274484	.	C	CT	.	.	PR	GT	0/1	0/1	0/0
X	9278241	.	TTC	T	.	.	PR	GT	0/1	0/0	0/0
X	9278739	.	C	CT	.	.	PR	GT	0/1	0/0	0/0
X	9290473	.	TA	TAA	.	.	PR	GT	0/1	0/0	0/0
X	9290770	.	GA	G	.	.	PR	GT	0/1	0/0	0/0
X	9295005	.	TAA	TA	.	.	PR	GT	0/1	0/1	0/0
X	9301320	.	C	CG	.	.	PR	GT	0/0	0/1	0/0
X	9301329	.	C	T	.	.	PR	GT	0/0	0/1	0/0
X	9304467	.	CCT	C	.	.	PR	GT	0/1	0/0	0/0
X	9308764	.	TGG	TG	.	.	PR	GT	0/1	0/1	0/0
X	9309063	.	C	CT	.	.	PR	GT	0/0	0/1	0/0
X	9309804	.	CGG	CGGGGGGG	.	.	PR	GT	0/1	0/0	0/0
X	9311395	.	CCT	C	.	.	PR	GT	0/1	0/1	0/0
X	9315376	.	A	AT	.	.	PR	GT	0/0	1/1	0/0
X	9316039	.	CTCTCTG	C	.	.	PR	GT	0/1	0/0	0/0
X	9316752	.	T	C	.	.	PR	GT	0/0	1/1	0/0
X	9317408	.	C	CTCCCTGCA	.	.	PR	GT	0/0	1/1	0/0
X	9317450	.	C	CCTCTCTCTCT	.	.	PR	GT	0/0	1/1	0/0
X	9317495	.	T	TAA	.	.	PR	GT	0/0	1/1	0/0
X	9317858	.	G	A	.	.	PR	GT	0/0	1/1	0/0
X	9317904	.	C	CT	.	.	PR	GT	0/0	1/1	0/0
X	9317932	.	A	ACTCT	.	.	PR	GT	0/0	1/1	0/0
X	9318108	.	G	A	.	.	PR	GT	0/0	1/1	0/0
X	9318159	.	A	G	.	.	PR	GT	0/0	1/1	0/0
X	9318190	.	C	T	.	.	PR	GT	0/0	1/1	0/0
X	9318246	.	T	TAA	.	.	PR	GT	0/0	1/1	0/0
X	9318308	.	A	C	.	.	PR	GT	0/0	1/1	0/0
X	9318544	.	T	C	.	.	PR	GT	0/0	1/1	0/0
X	9318648	.	T	C	.	.	PR	GT	0/0	1/1	0/0
X	9318674	.	A	G	.	.	PR	GT	0/0	1/1	0/0
X	9318702	.	A	G	.	.	PR	GT	0/0	1/1	0/0
X	9318813	.	G	C	.	.	PR	GT	0/0	1/1	0/0
X	9319663	.	T	TTTCCTTCCTTCC	.	.	PR	GT	0/0	1/1	0/0
X	9319669	.	*	T	.	.	PR	GT	0/0	1/1	0/0
X	9319677	.	T	*	.	.	PR	GT	0/0	1/1	0/0
X	9319681	.	T	*	.	.	PR	GT	0/0	1/1	0/0
X	9322671	.	G	T	.	.	PR	GT	0/0	1/1	0/0
X	9323564	.	A	G	.	.	PR	GT	0/0	1/1	0/0
X	9323582	.	C	T	.	.	PR	GT	0/0	1/1	0/0
X	9323722	.	G	C	.	.	PR	GT	0/0	1/1	0/0
X	9323750	.	T	TA	.	.	PR	GT	0/0	1/1	0/0
X	9323769	.	T	A	.	.	PR	GT	0/0	1/1	0/0
X	9325320	.	T	C	.	.	PR	GT	0/0	1/1	0/0
X	9326991	.	T	C	.	.	PR	GT	0/0	1/1	0/0
X	9327484	.	TCTGTATCATCCAGCGCCC	T	.	.	PR	GT	0/0	1/1	0/0
X	9327564	.	T	C	.	.	PR	GT	0/0	1/1	0/0
X	9327955	.	T	C	.	.	PR	GT	0/0	1/1	0/0
X	9328070	.	G	A	.	.	PR	GT	0/0	1/1	0/0
X	9328371	.	G	A	.	.	PR	GT	0/0	1/1	0/0
X	9328485	.	C	CT	.	.	PR	GT	0/0	1/1	0/0
X	9328707	.	G	A	.	.	PR	GT	0/0	1/1	0/0
X	9328741	.	C	T	.	.	PR	GT	0/0	1/1	0/0
X	9328983	.	C	*	.	.	PR	GT	0/0	1/1	0/0
X	9328984	.	TCC	*	.	.	PR	GT	0/0	1/1	0/0
X	9328985	.	C	*	.	.	PR	GT	0/0	1/1	0/0
X	9328987	.	TCCTC	*	.	.	PR	GT	0/0	1/1	0/0
X	9328989	.	*	C	.	.	PR	GT	0/1	0/0	0/0
X	9329227	.	G	C	.	.	PR	GT	0/0	1/1	0/0
X	9329394	.	A	G	.	.	PR	GT	0/0	1/1	0/0
X	9329528	.	A	C	.	.	PR	GT	0/0	1/1	0/0
X	9329584	.	C	T	.	.	PR	GT	0/0	1/1	0/0
X	9329617	.	G	A	.	.	PR	GT	0/0	1/1	0/0
X	9329751	.	A	AG	.	.	PR	GT	0/0	1/1	0/0
X	9329755	.	GA	G	.	.	PR	GT	0/0	1/1	0/0
X	9329782	.	T	C	.	.	PR	GT	0/0	1/1	0/0
X	9329870	.	A	G	.	.	PR	GT	0/0	1/1	0/0
X	9329933	.	C	T	.	.	PR	GT	0/0	1/1	0/0
X	9329934	.	G	A	.	.	PR	GT	0/0	1/1	0/0
X	9329967	.	T	C	.	.	PR	GT	0/0	1/1	0/0
X	9330170	.	A	G	.	.	PR	GT	0/0	1/1	0/0
X	9330617	.	T	C	.	.	PR	GT	0/0	1/1	0/0
X	9330740	.	CCGGG	C	.	.	PR	GT	0/0	1/1	0/0
X	9330745	.	G	T	.	.	PR	GT	0/0	1/1	0/0
X	9330788	.	A	G	.	.	PR	GT	0/0	1/1	0/0
X	9330803	.	T	C	.	.	PR	GT	0/0	1/1	0/0
X	9330853	.	T	A	.	.	PR	GT	0/0	1/1	0/0
X	9330867	.	CCT	CCTCT	.	.	PR	GT	0/0	0/0	1/1
X	9330992	.	T	G	.	.	PR	GT	0/0	1/1	0/0
X	9331080	.	A	ATTTCTTTTTCTTTTTT	.	.	PR	GT	0/0	1/1	0/0
X	9331084	.	C	CT	.	.	PR	GT	0/0	1/1	0/0
X	9331256	.	A	G	.	.	PR	GT	0/0	1/1	0/0
X	9331390	.	C	T	.	.	PR	GT	0/0	1/1	0/0
X	9331402	.	T	C	.	.	PR	GT	0/0	1/1	0/0
X	9331409	.	G	A	.	.	PR	GT	0/0	1/1	0/0
X	9331442	.	T	G	.	.	PR	GT	0/0	1/1	0/0
X	9331735	.	T	C	.	.	PR	GT	0/0	1/1	0/0
X	9332164	.	A	G	.	.	PR	GT	0/0	1/1	0/0
X	9332302	.	C	T	.	.	PR	GT	0/0	1/1	0/0
X	9332443	.	G	A	.	.	PR	GT	0/0	1/1	0/0
X	9332700	.	T	C	.	.	PR	GT	0/0	1/1	0/0
X	9333116	.	C	G	.	.	PR	GT	0/0	1/1	0/0
X	9333164	.	G	A	.	.	PR	GT	0/0	1/1	0/0
X	9333174	.	T	TGG	.	.	PR	GT	0/0	1/1	0/0
X	9333203	.	T	G	.	.	PR	GT	0/0	1/1	0/0
X	9333208	.	TC	T	.	.	PR	GT	0/0	1/1	0/0
X	9333218	.	T	A	.	.	PR	GT	0/0	1/1	0/0
X	9333313	.	TC	T	.	.	PR	GT	0/0	1/1	0/0
X	9333365	.	T	A	.	.	PR	GT	0/0	1/1	0/0
X	9333407	.	A	C	.	.	PR	GT	0/0	1/1	0/0
X	9333923	.	G	A	.	.	PR	GT	0/0	1/1	0/0
X	9334387	.	A	G	.	.	PR	GT	0/0	1/1	0/0
X	9334508	.	CT	C	.	.	PR	GT	0/1	0/0	0/0
X	9334567	.	C	T	.	.	PR	GT	0/0	1/1	0/0
X	9334719	.	C	T	.	.	PR	GT	0/0	1/1	0/0
X	9334732	.	C	T	.	.	PR	GT	0/0	1/1	0/0
X	9334777	.	G	A	.	.	PR	GT	0/0	1/1	0/0
X	9334800	.	T	C	.	.	PR	GT	0/0	1/1	0/0
X	9334856	.	T	C	.	.	PR	GT	0/0	1/1	0/0
X	9335088	.	G	T	.	.	PR	GT	0/0	1/1	0/0
X	9335204	.	GT	G	.	.	PR	GT	0/0	1/1	0/0
X	9335255	.	G	C	.	.	PR	GT	0/0	1/1	0/0
X	9335315	.	A	C	.	.	PR	GT	0/0	1/1	0/0
X	9335392	.	T	C	.	.	PR	GT	0/0	1/1	0/0
X	9335612	.	A	T	.	.	PR	GT	0/0	1/1	0/0
X	9336460	.	AGGG	AGG	.	.	PR	GT	0/0	0/1	0/0
X	9336830	.	TAA	TA	.	.	PR	GT	0/1	0/1	0/0
X	9338928	.	GCACACACACACA	GCACACACACA	.	.	PR	GT	0/0	1/1	0/0
X	9339535	.	ATTTAAAATT	A	.	.	PR	GT	0/1	0/1	0/1
X	9339546	.	CACACG	C	.	.	PR	GT	0/1	0/1	0/1
X	9339554	.	T	TGG	.	.	PR	GT	0/1	0/1	0/1
X	9339558	.	GCCGCGTCA	G	.	.	PR	GT	0/1	0/1	0/1
X	9339570	.	ACAAACGACCCATCC	A	.	.	PR	GT	0/1	0/1	0/1
X	9339586	.	CCT	C	.	.	PR	GT	0/1	0/1	0/1
X	9339592	.	TCAGGGAGACCGAAATAGTGGGCCGGGAGCGCCACCTGG	TTGGGCCGGGAGCGCCACCTGG	.	.	PR	GT	0/1	0/1	0/1
X	9339611	.	GGGCCGGGA	G	.	.	PR	GT	0/1	0/0	0/1
X	9339624	.	CACCTGGTGGCAGCGTGCCTACTAACGCCTT	C	.	.	PR	GT	0/1	0/0	0/1
X	9339634	.	CAGCGT	*	.	.	PR	GT	0/1	0/0	0/1
X	9339664	.	C	CCCA	.	.	PR	GT	0/1	0/0	0/0
X	9340316	.	G	A	.	.	PR	GT	0/0	1/1	0/0
X	9340413	.	TAAA	TAAAA	.	.	PR	GT	0/1	0/0	1/1
X	9340626	.	TA	T	.	.	PR	GT	0/0	0/1	0/0
X	9340806	.	A	G	.	.	PR	GT	0/0	1/1	0/0
X	9340856	.	C	T	.	.	PR	GT	0/0	1/1	0/0
X	9341019	.	G	GTA	.	.	PR	GT	0/1	0/0	0/0
X	9341022	.	TACAC	*	.	.	PR	GT	1/1	0/0	0/0
X	9341104	.	AC	A	.	.	PR	GT	0/0	1/1	0/0
X	9341107	.	C	CT	.	.	PR	GT	0/0	1/1	0/0
X	9341213	.	C	G	.	.	PR	GT	0/0	1/1	0/0
X	9341468	.	T	C	.	.	PR	GT	0/0	1/1	0/0
X	9342423	.	A	G	.	.	PR	GT	0/0	1/1	0/0
X	9342551	.	C	T	.	.	PR	GT	0/0	1/1	0/0
X	9343385	.	G	C	.	.	PR	GT	0/0	0/1	0/0
X	9343389	.	T	C	.	.	PR	GT	0/0	0/1	0/0
X	9343658	.	A	G	.	.	PR	GT	0/0	1/1	0/0
X	9344171	.	A	ACTC	.	.	PR	GT	0/0	1/1	0/0
X	9344203	.	T	C	.	.	PR	GT	0/0	1/1	0/0
X	9344305	.	A	ATCTT	.	.	PR	GT	0/0	1/1	0/0
X	9344393	.	C	T	.	.	PR	GT	0/0	1/1	0/0
X	9344459	.	GAC	G	.	.	PR	GT	0/0	1/1	0/0
X	9344650	.	G	A	.	.	PR	GT	0/0	1/1	0/0
X	9344827	.	T	C	.	.	PR	GT	0/0	1/1	0/0
X	9344963	.	C	G	.	.	PR	GT	0/0	1/1	0/0
X	9345187	.	C	T	.	.	PR	GT	0/0	1/1	0/0
X	9347185	.	T	TA	.	.	PR	GT	0/0	1/1	0/0
X	9347310	.	A	G	.	.	PR	GT	0/0	1/1	0/0
X	9347499	.	T	TG	.	.	PR	GT	0/0	1/1	0/0
X	9347565	.	C	T	.	.	PR	GT	0/0	1/1	0/0
X	9347789	.	A	G	.	.	PR	GT	0/0	1/1	0/0
X	9348048	.	T	TC	.	.	PR	GT	0/0	1/1	0/0
X	9348234	.	CAG	C	.	.	PR	GT	0/1	0/0	0/0
X	9348236	.	G	*	.	.	PR	GT	0/1	0/0	0/0
X	9348459	.	A	G	.	.	PR	GT	0/0	1/1	0/0
X	9349538	.	C	G	.	.	PR	GT	0/0	1/1	0/0
X	9349803	.	A	G	.	.	PR	GT	0/0	1/1	0/0
X	9349887	.	T	A	.	.	PR	GT	0/0	1/1	0/0
X	9349888	.	T	A	.	.	PR	GT	0/0	1/1	0/0
X	9349906	.	A	G	.	.	PR	GT	0/0	1/1	0/0
X	9350348	.	A	AT	.	.	PR	GT	0/0	1/1	0/0
X	9350534	.	T	C	.	.	PR	GT	0/0	1/1	0/0
X	9350553	.	G	GTC	.	.	PR	GT	0/0	1/1	0/0
X	9350679	.	A	AG	.	.	PR	GT	0/0	1/1	0/0
X	9350879	.	T	C	.	.	PR	GT	0/0	1/1	0/0
X	9350899	.	A	T	.	.	PR	GT	0/0	1/1	0/0
X	9351421	.	T	C	.	.	PR	GT	0/0	1/1	0/0
X	9351972	.	C	T	.	.	PR	GT	0/0	1/1	0/0
X	9352408	.	A	G	.	.	PR	GT	0/0	1/1	0/0
X	9352852	.	G	GT	.	.	PR	GT	0/1	0/0	1/1
X	9352872	.	G	A	.	.	PR	GT	0/0	1/1	0/0
X	9353113	.	A	T	.	.	PR	GT	0/0	1/1	0/0
X	9353403	.	T	C	.	.	PR	GT	0/0	1/1	0/0
X	9353616	.	T	C	.	.	PR	GT	0/0	1/1	0/0
X	9353665	.	G	A	.	.	PR	GT	0/0	1/1	0/0
X	9353901	.	G	C	.	.	PR	GT	0/0	1/1	0/0
X	9354432	.	A	T	.	.	PR	GT	0/0	1/1	0/0
X	9354510	.	A	G	.	.	PR	GT	0/0	1/1	0/0
X	9354565	.	G	GA	.	.	PR	GT	0/0	1/1	0/0
X	9354735	.	C	CG	.	.	PR	GT	0/0	1/1	0/0
X	9355613	.	C	G	.	.	PR	GT	0/0	1/1	0/0
X	9355663	.	T	G	.	.	PR	GT	0/0	1/1	0/0
X	9356166	.	A	G	.	.	PR	GT	0/0	1/1	0/0
X	9356205	.	T	A	.	.	PR	GT	0/0	1/1	0/0
X	9356593	.	A	G	.	.	PR	GT	0/0	1/1	0/0
X	9356678	.	A	G	.	.	PR	GT	0/0	1/1	0/0
X	9356901	.	T	A	.	.	PR	GT	0/0	1/1	0/0
X	9356992	.	T	C	.	.	PR	GT	0/0	1/1	0/0
X	9357245	.	A	G	.	.	PR	GT	0/0	1/1	0/0
X	9357331	.	G	A	.	.	PR	GT	0/0	1/1	0/0
X	9358023	.	A	AG	.	.	PR	GT	0/0	1/1	0/0
X	9358596	.	AAAC	A	.	.	PR	GT	0/0	1/1	0/0
X	9359497	.	C	T	.	.	PR	GT	0/0	1/1	0/0
X	9359561	.	C	T	.	.	PR	GT	0/0	1/1	0/0
X	9359659	.	TAA	T	.	.	PR	GT	0/0	1/1	0/0
X	9360499	.	CCT	C	.	.	PR	GT	0/1	0/0	0/0
X	9360700	.	CA	AA	.	.	PR	GT	0/0	1/1	0/0
X	9361701	.	G	A	.	.	PR	GT	0/0	1/1	0/0
X	9361716	.	C	T	.	.	PR	GT	0/0	1/1	0/0
X	9361838	.	A	AT	.	.	PR	GT	0/0	1/1	0/0
X	9361954	.	A	G	.	.	PR	GT	0/0	1/1	0/0
X	9362027	.	T	C	.	.	PR	GT	0/0	1/1	0/0
X	9362054	.	T	C	.	.	PR	GT	0/0	1/1	0/0
X	9362305	.	C	T	.	.	PR	GT	0/0	1/1	0/0
X	9362446	.	G	A	.	.	PR	GT	0/0	1/1	0/0
X	9362686	.	G	A	.	.	PR	GT	0/0	1/1	0/0
X	9362854	.	G	T	.	.	PR	GT	0/0	1/1	0/0
X	9362873	.	T	C	.	.	PR	GT	0/0	1/1	0/0
X	9363058	.	AAATT	A	.	.	PR	GT	0/0	1/1	0/0
X	9363068	.	T	A	.	.	PR	GT	0/0	1/1	0/0
X	9363123	.	G	A	.	.	PR	GT	0/0	1/1	0/0
X	9363354	.	G	A	.	.	PR	GT	0/0	1/1	0/0
X	9363389	.	CT	C	.	.	PR	GT	0/0	1/1	0/0
X	9363530	.	A	G	.	.	PR	GT	0/0	1/1	0/0
X	9364539	.	T	TA	.	.	PR	GT	0/0	0/1	0/0
X	9364546	.	T	A	.	.	PR	GT	0/0	1/1	0/0
X	9364792	.	C	T	.	.	PR	GT	0/0	1/1	0/0
X	9365039	.	A	C	.	.	PR	GT	0/0	1/1	0/0
X	9366052	.	TA	T	.	.	PR	GT	0/0	1/1	0/0
X	9366368	.	C	T	.	.	PR	GT	0/0	1/1	0/0
X	9366590	.	A	G	.	.	PR	GT	0/0	1/1	0/0
X	9366787	.	A	G	.	.	PR	GT	0/0	1/1	0/0
X	9366920	.	C	T	.	.	PR	GT	0/0	1/1	0/0
X	9367280	.	C	T	.	.	PR	GT	0/0	1/1	0/0
X	9367598	.	A	G	.	.	PR	GT	0/0	1/1	0/0
X	9367867	.	C	T	.	.	PR	GT	0/0	1/1	0/0
X	9367924	.	T	C	.	.	PR	GT	0/0	1/1	0/0
X	9368236	.	TC	T	.	.	PR	GT	0/0	1/1	0/0
X	9368238	.	A	AG	.	.	PR	GT	0/0	1/1	0/0
X	9368343	.	T	G	.	.	PR	GT	0/0	1/1	0/0
X	9368670	.	A	T	.	.	PR	GT	0/0	1/1	0/0
X	9368761	.	C	T	.	.	PR	GT	0/0	1/1	0/0
X	9369589	.	G	T	.	.	PR	GT	0/0	1/1	0/0
X	9370164	.	C	T	.	.	PR	GT	0/0	1/1	0/0
X	9370178	.	C	T	.	.	PR	GT	0/0	1/1	0/0
X	9370422	.	AGT	AT	.	.	PR	GT	0/0	0/1	0/0
X	9371914	.	G	C	.	.	PR	GT	0/0	1/1	0/0
X	9372203	.	A	G	.	.	PR	GT	0/0	1/1	0/0
X	9372315	.	T	C	.	.	PR	GT	0/0	1/1	0/0
X	9372454	.	C	T	.	.	PR	GT	0/0	1/1	0/0
X	9372477	.	A	G	.	.	PR	GT	0/0	1/1	0/0
X	9372734	.	T	G	.	.	PR	GT	0/0	1/1	0/0
X	9372736	.	GTC	G	.	.	PR	GT	0/0	1/1	0/0
X	9372742	.	CAG	C	.	.	PR	GT	0/0	1/1	0/0
X	9372809	.	C	T	.	.	PR	GT	0/0	1/1	0/0
X	9372820	.	T	C	.	.	PR	GT	0/0	1/1	0/0
X	9372835	.	C	T	.	.	PR	GT	0/0	1/1	0/0
X	9373056	.	A	G	.	.	PR	GT	0/0	1/1	0/0
X	9374123	.	*	T	.	.	PR	GT	0/0	1/1	0/0
X	9374125	.	*	T	.	.	PR	GT	0/0	1/1	0/0
X	9374351	.	G	A	.	.	PR	GT	0/0	1/1	0/0
X	9374996	.	G	A	.	.	PR	GT	0/0	1/1	0/0
X	9375277	.	T	TA	.	.	PR	GT	0/1	0/0	1/1
X	9375744	.	CAGAGAGAGAG	CAGAGAGAG	.	.	PR	GT	0/0	0/1	0/0
X	9375884	.	C	T	.	.	PR	GT	0/0	1/1	0/0
X	9376092	.	CT	CTT	.	.	PR	GT	0/0	1/1	0/0
X	9376646	.	CT	C	.	.	PR	GT	0/1	0/0	1/1
X	9378473	.	T	G	.	.	PR	GT	0/0	1/1	0/0
X	9380971	.	A	G	.	.	PR	GT	0/0	1/1	0/0
X	9381678	.	C	A	.	.	PR	GT	0/0	1/1	0/0
X	9381748	.	T	C	.	.	PR	GT	0/0	1/1	0/0
X	9381958	.	G	A	.	.	PR	GT	0/0	1/1	0/0
X	9382306	.	CCAA	C	.	.	PR	GT	0/0	1/1	0/0
X	9382373	.	C	T	.	.	PR	GT	0/0	1/1	0/0
X	9382744	.	G	C	.	.	PR	GT	0/0	1/1	0/0
X	9382960	.	A	G	.	.	PR	GT	0/0	1/1	0/0
X	9382976	.	GT	G	.	.	PR	GT	0/1	0/0	0/0
X	9383286	.	G	A	.	.	PR	GT	0/0	1/1	0/0
X	9383326	.	CGGG	C	.	.	PR	GT	0/0	1/1	0/0
X	9383327	.	A	AGC	.	.	PR	GT	0/0	1/1	0/0
X	9383630	.	G	A	.	.	PR	GT	0/0	1/1	0/0
X	9383729	.	A	G	.	.	PR	GT	0/0	1/1	0/0
X	9383885	.	A	G	.	.	PR	GT	0/0	1/1	0/0
X	9384123	.	G	A	.	.	PR	GT	0/0	1/1	0/0
X	9384147	.	T	A	.	.	PR	GT	0/0	1/1	0/0
X	9384400	.	T	C	.	.	PR	GT	0/0	1/1	0/0
X	9384462	.	C	T	.	.	PR	GT	0/0	1/1	0/0
X	9385299	.	G	A	.	.	PR	GT	0/0	1/1	0/0
X	9385596	.	C	T	.	.	PR	GT	0/0	1/1	0/0
X	9386422	.	T	C	.	.	PR	GT	0/0	1/1	0/0
X	9386452	.	T	G	.	.	PR	GT	0/0	1/1	0/0
X	9386515	.	C	CCTCT	.	.	PR	GT	0/0	1/1	0/0
X	9386520	.	CTA	C	.	.	PR	GT	0/0	1/1	0/0
X	9386528	.	C	G	.	.	PR	GT	0/0	1/1	0/0
X	9386532	.	G	C	.	.	PR	GT	0/0	1/1	0/0
X	9386971	.	T	C	.	.	PR	GT	0/0	1/1	0/0
X	9387546	.	C	G	.	.	PR	GT	0/0	1/1	0/0
X	9387678	.	TG	T	.	.	PR	GT	0/0	1/1	0/0
X	9388830	.	G	T	.	.	PR	GT	0/0	1/1	0/0
X	9389242	.	A	*	.	.	PR	GT	1/1	0/1	0/0
X	9392442	.	TA	T	.	.	PR	GT	0/0	0/1	0/0
X	9394205	.	AG	A	.	.	PR	GT	0/0	0/1	0/0
X	9395074	.	TGGG	TGG	.	.	PR	GT	1/1	0/0	0/0
X	9395089	.	T	G	.	.	PR	GT	0/0	0/0	1/1
X	9395842	.	C	CT	.	.	PR	GT	0/1	0/0	0/0
X	9395946	.	T	C	.	.	PR	GT	0/0	0/0	0/1
X	9398099	.	ACTG	ACTGCTG	.	.	PR	GT	0/1	0/0	0/0
X	9398572	.	C	T	.	.	PR	GT	0/1	0/0	0/0
X	9398648	.	G	A	.	.	PR	GT	0/0	1/1	0/0
X	9398652	.	G	C	.	.	PR	GT	0/1	0/0	0/0
X	9398770	.	T	C	.	.	PR	GT	0/1	0/0	0/0
X	9398890	.	G	T	.	.	PR	GT	0/1	0/0	0/0
X	9398909	.	G	A	.	.	PR	GT	0/1	0/0	0/0
X	9398910	.	A	T	.	.	PR	GT	0/1	0/0	0/0
X	9399066	.	A	G	.	.	PR	GT	0/1	0/0	0/0
X	9399093	.	C	T	.	.	PR	GT	0/1	0/0	0/0
X	9399254	.	A	G	.	.	PR	GT	0/1	0/0	0/0
X	9399671	.	G	T	.	.	PR	GT	0/1	0/0	0/0
X	9399690	.	G	T	.	.	PR	GT	1/1	0/0	0/0
X	9400005	.	T	C	.	.	PR	GT	0/1	0/0	0/0
X	9400053	.	A	G	.	.	PR	GT	0/1	0/0	0/0
X	9400054	.	TC	T	.	.	PR	GT	0/1	0/0	0/0
X	9400056	.	C	T	.	.	PR	GT	0/1	0/0	0/0
X	9400217	.	A	AT	.	.	PR	GT	0/1	0/0	0/0
X	9401854	.	CCCCA	C	.	.	PR	GT	0/0	0/1	0/1
X	9401864	.	AC	A	.	.	PR	GT	0/0	0/1	0/1
X	9401884	.	C	A	.	.	PR	GT	0/0	0/1	0/1
X	9401889	.	TGAGCA	T	.	.	PR	GT	0/0	0/1	0/1
X	9401907	.	C	T	.	.	PR	GT	0/0	0/1	0/1
X	9401999	.	C	T	.	.	PR	GT	0/0	0/1	0/1
X	9402008	.	G	C	.	.	PR	GT	0/0	0/1	0/1
X	9402072	.	G	A	.	.	PR	GT	0/0	0/1	0/1
X	9402126	.	C	T	.	.	PR	GT	0/0	0/1	0/1
X	9402137	.	C	A	.	.	PR	GT	0/0	0/1	0/1
X	9402143	.	C	T	.	.	PR	GT	0/0	0/1	0/1
X	9402154	.	C	T	.	.	PR	GT	0/0	0/1	0/1
X	9402158	.	A	G	.	.	PR	GT	0/0	0/1	0/1
X	9402162	.	T	A	.	.	PR	GT	0/0	0/1	0/1
X	9402166	.	A	G	.	.	PR	GT	0/0	0/1	0/1
X	9402179	.	T	G	.	.	PR	GT	0/0	0/1	0/1
X	9402181	.	G	A	.	.	PR	GT	0/0	0/1	0/1
X	9402199	.	G	GC	.	.	PR	GT	0/0	0/1	0/1
X	9402200	.	T	TG	.	.	PR	GT	0/0	0/1	0/1
X	9402210	.	C	G	.	.	PR	GT	0/0	0/1	0/1
X	9402211	.	C	T	.	.	PR	GT	0/0	0/1	0/1
X	9402216	.	G	A	.	.	PR	GT	0/0	0/1	0/1
X	9402220	.	T	C	.	.	PR	GT	0/0	0/1	0/1
X	9402229	.	G	T	.	.	PR	GT	0/0	0/1	0/1
X	9402236	.	T	C	.	.	PR	GT	0/0	0/1	0/1
X	9402242	.	C	T	.	.	PR	GT	0/0	0/1	0/1
X	9402275	.	G	A	.	.	PR	GT	0/0	0/1	0/0
X	9402280	.	G	A	.	.	PR	GT	0/0	0/1	0/0
X	9402287	.	CCCCCG	C	.	.	PR	GT	0/0	0/1	0/0
X	9402294	.	G	GTGGA	.	.	PR	GT	0/0	0/1	0/0
X	9402297	.	C	T	.	.	PR	GT	0/0	0/1	0/0
X	9402298	.	CGGGG	C	.	.	PR	GT	0/0	0/1	0/0
X	9402308	.	A	T	.	.	PR	GT	0/0	0/1	0/0
X	9402311	.	C	CCGA	.	.	PR	GT	0/0	0/1	0/0
X	9402316	.	CGGA	C	.	.	PR	GT	0/0	0/1	0/0
X	9402325	.	G	T	.	.	PR	GT	0/0	0/1	0/0
X	9402327	.	A	T	.	.	PR	GT	0/0	0/1	0/0
X	9402332	.	G	C	.	.	PR	GT	0/0	0/1	0/0
X	9402337	.	C	CG	.	.	PR	GT	0/0	0/1	0/0
X	9402348	.	T	C	.	.	PR	GT	0/1	0/1	0/0
X	9402362	.	G	A	.	.	PR	GT	0/0	0/1	0/0
X	9402380	.	G	GC	.	.	PR	GT	0/0	0/1	0/0
X	9402394	.	G	A	.	.	PR	GT	0/0	0/1	0/0
X	9402410	.	GACCGCA	G	.	.	PR	GT	0/0	0/1	0/0
X	9402418	.	C	T	.	.	PR	GT	0/0	0/1	0/0
X	9402419	.	GCA	G	.	.	PR	GT	0/0	0/1	0/0
X	9402428	.	A	T	.	.	PR	GT	0/0	0/1	0/0
X	9402429	.	TCCC	T	.	.	PR	GT	0/0	0/1	0/0
X	9402433	.	TCTCC	T	.	.	PR	GT	0/0	0/1	0/0
X	9402442	.	T	TTCCGTTA	.	.	PR	GT	0/0	0/1	0/0
X	9402445	.	A	T	.	.	PR	GT	0/0	0/1	0/0
X	9402611	.	A	G	.	.	PR	GT	0/0	1/1	0/0
X	9402722	.	T	TC	.	.	PR	GT	0/1	0/0	0/0
X	9402723	.	*	C	.	.	PR	GT	0/1	0/0	0/0
X	9402893	.	G	A	.	.	PR	GT	0/0	0/1	0/1
X	9402895	.	C	CTGTACTGTGAAATT	.	.	PR	GT	0/0	0/1	0/1
X	9402899	.	AATGGGGGGGG	A	.	.	PR	GT	0/0	0/1	0/1
X	9402901	.	TG	*	.	.	PR	GT	0/0	0/1	0/1
X	9402913	.	C	G	.	.	PR	GT	0/0	0/1	0/1
X	9402916	.	C	A	.	.	PR	GT	0/0	0/1	0/1
X	9402919	.	G	A	.	.	PR	GT	0/0	0/1	0/1
X	9402928	.	C	T	.	.	PR	GT	0/0	0/1	0/1
X	9402936	.	G	C	.	.	PR	GT	0/0	0/1	0/1
X	9402941	.	C	T	.	.	PR	GT	0/1	0/1	0/1
X	9402942	.	G	GT	.	.	PR	GT	0/0	0/1	0/1
X	9402943	.	G	GTGCAAATT	.	.	PR	GT	0/0	0/1	0/1
X	9402946	.	C	CTCTAAATGCA	.	.	PR	GT	0/0	0/1	0/1
X	9402949	.	T	TCAGGACTG	.	.	PR	GT	0/0	0/1	0/1
X	9402951	.	T	TTTC	.	.	PR	GT	0/0	0/1	0/1
X	9402955	.	GC	G	.	.	PR	GT	0/0	0/1	0/1
X	9402957	.	G	T	.	.	PR	GT	0/0	0/1	0/1
X	9402977	.	G	A	.	.	PR	GT	0/0	0/1	0/1
X	9402978	.	C	CT	.	.	PR	GT	0/0	0/1	0/1
X	9402985	.	A	G	.	.	PR	GT	0/0	0/1	0/1
X	9402986	.	T	C	.	.	PR	GT	0/0	0/1	0/1
X	9402999	.	C	A	.	.	PR	GT	0/0	0/1	0/1
X	9403003	.	CGG	C	.	.	PR	GT	0/0	0/1	0/1
X	9403006	.	C	CCT	.	.	PR	GT	0/0	0/1	0/1
X	9403008	.	G	T	.	.	PR	GT	0/0	0/1	0/1
X	9403048	.	G	A	.	.	PR	GT	0/0	0/1	0/1
X	9403058	.	G	A	.	.	PR	GT	0/0	0/1	0/1
X	9403062	.	GCGGCGCGGCCCGCGT	G	.	.	PR	GT	0/0	0/1	0/1
X	9403080	.	C	G	.	.	PR	GT	0/0	0/1	0/1
X	9403097	.	G	A	.	.	PR	GT	0/0	0/1	0/1
X	9403101	.	C	T	.	.	PR	GT	0/0	0/1	0/1
X	9403104	.	C	G	.	.	PR	GT	0/0	0/1	0/1
X	9403106	.	G	A	.	.	PR	GT	0/0	0/0	0/1
X	9403108	.	G	A	.	.	PR	GT	0/0	0/0	0/1
X	9403376	.	G	C	.	.	PR	GT	0/0	0/1	0/1
X	9403402	.	A	T	.	.	PR	GT	0/0	0/1	0/1
X	9403407	.	C	CG	.	.	PR	GT	0/0	0/1	0/1
X	9403408	.	A	AG	.	.	PR	GT	0/0	0/1	0/1
X	9403466	.	T	G	.	.	PR	GT	0/0	0/1	0/1
X	9403469	.	C	T	.	.	PR	GT	0/0	0/1	0/1
X	9403471	.	C	T	.	.	PR	GT	0/0	0/1	0/1
X	9403477	.	C	A	.	.	PR	GT	0/0	0/1	0/1
X	9403526	.	G	A	.	.	PR	GT	0/0	0/1	0/1
X	9403530	.	T	C	.	.	PR	GT	0/0	0/1	0/1
[truncated: 93 more rows]

## Sheet: Table_S6
Table S6. Putative functional variants in region of most associated marker on CFX - CFX:8,430,655-9,430,555 (canFam4)
Chromosome	Gene	Consequence	Marker rs_number	Location	Reference Allele	Alternate Allele (s)	Position in protein	Amino acid change	Codon change	1455_case	3181_control	3343_unknown
CFX	FRMPD4	5_prime_UTR_variant	-	chrX:8632399	A	T	-	-	-	A A	T T	A A
CFX	FRMPD4	5_prime_UTR_variant	-	chrX:8632631	C	G	-	-	-	C C	G G	C C
CFX	LOC111094747	non_coding_transcript_exon_variant	-	chrX:8756751-8756752	CT	CTTT,CTT,C	-	-	-	C CT	C CT	CT CT
CFX	LOC111094747	non_coding_transcript_exon_variant	rs852740952	chrX:8757133	G	A	-	-	-	A G	G G	G G
CFX	LOC111094747	non_coding_transcript_exon_variant	-	chrX:8764176-8764177	CAAA	CAAAAAAAA,CAAAAAAA,C	-	-	-	CAAAA CAAAA	CAAAA CAAAA	CAAAA CAAAA
CFX	LOC111094746	non_coding_transcript_exon_variant	-	chrX:8790740	T	C	-	-	-	C T	T T	T T
CFX	LOC111094746	non_coding_transcript_exon_variant	-	chrX:8793289-8793292			-	-	-	AAGAAGAAG A	A A	A A
CFX	FRMPD4	3_prime_UTR_variant	-	chrX:9195911	G	A	-	-	-	A A	A A	A A
CFX	PRPS2	3_prime_UTR_variant	-	chrX:9284534-9284535	C	CT	-	-	-	CT CT	CT CT	CT CT
CFX	PRPS2	3_prime_UTR_variant	-	chrX:9285459	A	T	-	-	-	T T	T T	T T
CFX	PRPS2	3_prime_UTR_variant	rs8612969	chrX:9285922	G	A	-	-	-	A A	A A	A A
CFX	PRPS2	3_prime_UTR_variant	rs24633845	chrX:9286312	G	A	-	-	-	A A	A A	A A
CFX	TLR7	synonymous_variant	-	chrX:9325320	C	T	489	F/F	ttC/ttT	T T	C C	T T
CFX	TLR7	synonymous_variant	rs851071717	chrX:9326991	T	C	1046	Y/Y	taT/taC	T T	C C	T T
CFX	TLR7	3_prime_UTR_variant	-	chrX:9327502-9327503			-	-	-	TCTGTATCATCCAGCGCCC TCTGTATCATCCAGCGCCC	T T	TCTGTATCATCCAGCGCCC TCTGTATCATCCAGCGCCC
CFX	TLR7	3_prime_UTR_variant	rs851464153	chrX:9327564	T	C	-	-	-	T T	C C	T T
CFX	TLR7	3_prime_UTR_variant	-	chrX:9327955	T	C	-	-	-	T T	C C	T T
CFX	TLR7	3_prime_UTR_variant	rs24633933	chrX:9328070	G	A	-	-	-	G G	A A	G G
CFX	TLR7	3_prime_UTR_variant	rs851159349	chrX:9328371	G	A	-	-	-	G G	A A	G G
CFX	TLR7	3_prime_UTR_variant	-	chrX:9328485-9328486	C	CT	-	-	-	C C	CT CT	C C
CFX	TLR7	3_prime_UTR_variant	rs853039202	chrX:9328707	G	A	-	-	-	G G	A A	G G
CFX	TLR7	3_prime_UTR_variant	rs850593179	chrX:9328741	C	T	-	-	-	C C	T T	C C
CFX	TLR8	splice_region_variant	-	chrX:9349538	C	G	-	-	-	C C	G G	C C
CFX	TLR8	synonymous_variant	rs850938035	chrX:9364792	C	T	21	F/F	ttC/ttT	C C	T T	C C
CFX	TLR8	missense_variant	-	chrX:9365039	C	A	104	P/T	Cct/Act	A A	C C	A A
CFX	TLR8	missense_variant	rs24607342	chrX:9366054	G	A	442	G/S	Ggt/Agt	A A	G G	A A
CFX	TLR8	synonymous_variant	rs24607343	chrX:9366368	T	C	546	N/N	aaC/aaT	C C	T T	C C
CFX	TLR8	synonymous_variant	rs24607344	chrX:9366590	G	A	620	L/L	ttG/ttA	A A	G G	A A
CFX	TLR8	missense_variant	rs24607358	chrX:9366787	G	A	686	R/H	cGt/cAt	A A	G G	A A
CFX	TLR8	synonymous_variant	rs24607360	chrX:9366920	T	C	730	S/S	tcC/tcT	C C	T T	C C
CFX	TLR8	synonymous_variant	rs24607361	chrX:9367280	T	C	850	Y/Y	taT/taC	C C	T T	C C
CFX	TLR8	synonymous_variant	rs24607362	chrX:9367598	G	A	956	A/A	gcA/gcG	A A	G G	A A
CFX	TLR8	3_prime_UTR_variant	rs24654777	chrX:9367867	T	C	-	-	-	C C	T T	C C
CFX	TMSB4X	5_prime_UTR_variant	rs853137490	chrX:9402348	C	T	-	-	-	C T	C T	T T
CFX	TMSB4X	5_prime_UTR_variant	-	chrX:9402362	G	A	-	-	-	G G	A G	G G
CFX	TMSB4X	5_prime_UTR_variant	-	chrX:9402380-9402381	G	GC	-	-	-	G G	GC G	G G
CFX	TMSB4X	5_prime_UTR_variant	-	chrX:9402394	G	A	-	-	-	G G	A G	G G
CFX	TMSB4X	5_prime_UTR_variant	-	chrX:9402409-9402410			-	-	-	C C	CGTTTGTGTG C	C C
CFX	TMSB4X	5_prime_UTR_variant	-	chrX:9402423			-	-	-	A A	T A	A A
CFX	TMSB4X	5_prime_UTR_variant	-	chrX:9402424-9402428	C	T	-	-	-	CCGGA CCGGA	0 0	CCGGA CCGGA
CFX	TMSB4X	5_prime_UTR_variant	-	chrX:9402437			-	-	-	C C	T C	C C
CFX	TMSB4X	5_prime_UTR_variant	-	chrX:9402439-9402440			-	-	-	C C	CCG C	C C
CFX	TMSB4X	5_prime_UTR_variant	-	chrX:9402441	T	TTCCGTTA	-	-	-	C C	T C	C C
CFX	TMSB4X	5_prime_UTR_variant	-	chrX:9402442	T	TTCCGTTA	-	-	-	T T	A T	T T
CFX	TMSB4X	5_prime_UTR_variant	-	chrX:9402445	A	T	-	-	-	A A	T A	A A
CFX	TMSB4X	5_prime_UTR_variant	-	chrX:9402461	G	T	-	-	-	G G	T G	G G
CFX	TMSB4X	5_prime_UTR_variant/splice region	-	chrX:9403466	T	G	-	-	-	T T	G T	T T
CFX	TMSB4X	5_prime_UTR_variant	-	chrX:9403469	C	T	-	-	-	C C	T C	C C
CFX	TMSB4X	5_prime_UTR_variant	-	chrX:9403471	C	T	-	-	-	C C	T C	C C
CFX	TMSB4X	5_prime_UTR_variant	-	chrX:9403477	C	A	-	-	-	C C	A C	C C
CFX	TMSB4X	splice_region_variant	-	chrX:9403988	A	C	-	-	-	A C	C C	C C
